# Supplementary material for: A novel bile salt hydrolase-producing Ligilactobacillus salivarius prevents diet-induced obesity via regulation of bile acid metabolism and glucagon-like peptide 1 restoration
Source: Gut Microbes. 2026 May 6;18(1):2668127. doi: 10.1080/19490976.2026.2668127 (PMC13166280; doi:10.1080/19490976.2026.2668127)
Supplement: Supplementary Material — source data 1.xlsx [file KGMI_A_2668127_SM6080.xlsx]

## Sheet: sheet1
The GWAS data of bile acids (p<1×10-5, r2<0.001 and F-value >10)
ID.exposure	SNP	Chr.exposure	Position.exposure	Effect_Allele.exposure	Other_Allele.exposure	Effect_Allele_Frequency.exposure	Beta.exposure	SE.exposure	P_value.exposure	Sample_size.exposure	Exposure
met-a-346	rs10174534	2	2449771	G	A	0.5571	-0.028	0.0063	7.57199e-06	5162	Ursodeoxycholic acid
met-a-346	rs2421668	2	73885096	G	A	0.644	0.034	0.0073	2.86702e-06	4207	Ursodeoxycholic acid
met-a-346	rs6763802	3	23163808	G	T	0.0798	-0.0576	0.0116	6.50294e-07	5162	Ursodeoxycholic acid
met-a-346	rs11736497	4	136821683	C	T	0.0214	0.1146	0.0252	5.55699e-06	5162	Ursodeoxycholic acid
met-a-346	rs312306	5	162063864	C	G	0.7722	0.0654	0.0145	6.23103e-06	955	Ursodeoxycholic acid
met-a-346	rs6990551	8	29693984	C	A	0.1695	-0.0363	0.0081	8.02509e-06	5162	Ursodeoxycholic acid
met-a-346	rs7463380	8	29701233	C	G	0.1579	-0.0763	0.0169	6.40206e-06	955	Ursodeoxycholic acid
met-a-346	rs12585165	13	74150425	G	T	0.0204	0.1969	0.0442	8.40795e-06	955	Ursodeoxycholic acid
met-a-346	rs9573265	13	74197346	C	T	0.0158	0.2216	0.0488	5.55201e-06	955	Ursodeoxycholic acid
met-a-346	rs10484191	14	47708942	T	A	0.5234	-0.0309	0.0066	2.57199e-06	5162	Ursodeoxycholic acid
met-a-346	rs1952212	14	47731166	A	G	0.5414	-0.029	0.0062	3.57001e-06	5162	Ursodeoxycholic acid
met-a-346	rs17118371	14	47813453	C	T	0.2298	0.0343	0.0071	1.44202e-06	5162	Ursodeoxycholic acid
met-a-346	rs17118372	14	47814855	A	G	0.2293	0.0343	0.0071	1.59698e-06	5162	Ursodeoxycholic acid
met-a-346	rs7150335	14	47884355	T	C	0.3722	-0.03	0.0063	1.90801e-06	5162	Ursodeoxycholic acid
met-a-346	rs10220643	14	47936350	T	C	0.3804	-0.0282	0.0063	8.42694e-06	5162	Ursodeoxycholic acid
met-a-346	rs4144387	14	54572089	C	T	0.878	-0.0453	0.0097	2.828e-06	5162	Ursodeoxycholic acid
met-a-346	rs6420882	14	54573321	C	G	0.8856	-0.0454	0.0097	2.82501e-06	5162	Ursodeoxycholic acid
met-a-346	rs12587564	14	54574131	A	G	0.8852	-0.0456	0.0097	2.63003e-06	5162	Ursodeoxycholic acid
met-a-346	rs1951673	14	54574998	G	A	0.8849	-0.0439	0.0097	5.78895e-06	5162	Ursodeoxycholic acid
met-a-346	rs1951672	14	54577170	C	G	0.8847	-0.0439	0.0097	5.844e-06	5162	Ursodeoxycholic acid
met-a-346	rs4901489	14	54580240	T	C	0.8845	-0.0438	0.0097	5.99598e-06	5162	Ursodeoxycholic acid
met-a-346	rs927498	14	54581280	C	A	0.8837	-0.0435	0.0097	6.91099e-06	5162	Ursodeoxycholic acid
met-a-346	rs713423	14	54581919	T	G	0.8834	-0.0436	0.0097	7.49394e-06	5162	Ursodeoxycholic acid
met-a-346	rs12880160	14	54600747	C	G	0.883	-0.0431	0.0096	7.36105e-06	5162	Ursodeoxycholic acid
met-a-346	rs2720445	16	79547520	T	C	0.464	-0.033	0.0073	5.55994e-06	4207	Ursodeoxycholic acid
met-a-346	rs1108114	19	536878	G	A	0.4436	0.054	0.0122	9.84895e-06	955	Ursodeoxycholic acid
met-a-346	rs2288952	19	538930	A	G	0.4436	0.0539	0.0122	9.85689e-06	955	Ursodeoxycholic acid
met-a-346	rs2288953	19	538994	C	T	0.4436	0.0539	0.0122	9.8519e-06	955	Ursodeoxycholic acid
met-a-346	rs2288954	19	539174	C	G	0.4436	0.0539	0.0122	9.88098e-06	955	Ursodeoxycholic acid
met-a-346	rs2288955	19	539222	G	A	0.4436	0.0539	0.0122	9.88394e-06	955	Ursodeoxycholic acid
met-a-346	rs7255072	19	539250	G	A	0.4436	0.0539	0.0122	9.88189e-06	955	Ursodeoxycholic acid
met-a-346	rs10853978	19	539593	C	T	0.4436	0.054	0.0122	9.89692e-06	955	Ursodeoxycholic acid
met-a-346	rs3760878	19	542654	G	A	0.4427	0.0545	0.0123	9.71695e-06	955	Ursodeoxycholic acid
met-a-346	rs3760877	19	542672	C	T	0.4762	0.0577	0.013	9.553e-06	955	Ursodeoxycholic acid
GCST90616309	rs75831615	1	40951486	T	C	0.040501	-0.146667	0.0328061	8.16451e-06	2382	Chenodeoxycholic acid
GCST90616309	rs538556339	1	40960097	C	T	0.0425887	-0.148977	0.0321111	3.68477e-06	2382	Chenodeoxycholic acid
GCST90616309	rs3795348	1	40961449	T	C	0.0421712	-0.154285	0.0322221	1.78735e-06	2382	Chenodeoxycholic acid
GCST90616309	rs114148643	1	40963059	C	T	0.0421712	-0.154285	0.0322221	1.78735e-06	2382	Chenodeoxycholic acid
GCST90616309	rs12071065	1	40968734	G	A	0.043215	-0.150329	0.0319053	2.5992e-06	2382	Chenodeoxycholic acid
GCST90616309	rs6666654	1	40969063	C	T	0.043215	-0.150329	0.0319053	2.5992e-06	2382	Chenodeoxycholic acid
GCST90616309	rs139100436	1	40972231	C	T	0.0427975	-0.149669	0.0320924	3.27922e-06	2382	Chenodeoxycholic acid
GCST90616309	rs3795345	1	40974430	G	C	0.0430063	-0.149669	0.0320924	3.27922e-06	2382	Chenodeoxycholic acid
GCST90616309	rs80234044	1	40978471	G	T	0.0409186	-0.146772	0.032668	7.36733e-06	2382	Chenodeoxycholic acid
GCST90616309	rs3795344	1	40981230	G	A	0.04238	-0.148595	0.0321597	4.03339e-06	2382	Chenodeoxycholic acid
GCST90616309	rs141844173	1	41009331	C	G	0.043215	-0.145885	0.0319112	5.09003e-06	2382	Chenodeoxycholic acid
GCST90616309	rs140064257	1	41020111	T	G	0.0413361	-0.154543	0.0324779	2.06914e-06	2382	Chenodeoxycholic acid
GCST90616309	rs138607318	1	41020165	T	C	0.0413361	-0.154543	0.0324779	2.06914e-06	2382	Chenodeoxycholic acid
GCST90616309	rs151190090	1	55881921	A	C	0.00174672	0.7173	0.158671	6.48261e-06	2279	Chenodeoxycholic acid
GCST90616309	rs539551302	1	59089449	G	A	0.00669176	0.373851	0.081563	4.80939e-06	2379	Chenodeoxycholic acid
GCST90616309	rs150630347	1	59172993	C	T	0.00814196	0.332682	0.0740548	7.38295e-06	2382	Chenodeoxycholic acid
GCST90616309	rs151240925	1	59218425	C	G	0.00772765	0.353339	0.076014	3.53045e-06	2382	Chenodeoxycholic acid
GCST90616309	rs72963731	1	98446959	G	A	0.0609603	0.125475	0.0274878	5.25739e-06	2382	Chenodeoxycholic acid
GCST90616309	rs182046664	1	180834361	T	C	0.003386	0.554291	0.116125	1.93326e-06	2203	Chenodeoxycholic acid
GCST90616309	rs115167648	1	191728234	G	A	0.00318742	0.548743	0.120739	5.77923e-06	2341	Chenodeoxycholic acid
GCST90616309	rs12563993	1	226993381	C	T	0.402296	0.059224	0.0133753	9.95039e-06	2382	Chenodeoxycholic acid
GCST90616309	rs1295645	1	227059037	C	T	0.203758	0.0726915	0.0164022	9.7717e-06	2382	Chenodeoxycholic acid
GCST90616309	rs2855563	1	227082346	A	G	0.79666	-0.0729656	0.0163779	8.77566e-06	2382	Chenodeoxycholic acid
GCST90616309	rs188872815	2	115056153	C	T	0.0069869	0.414066	0.077466	9.94397e-08	2279	Chenodeoxycholic acid
GCST90616309	rs116213854	2	115120041	C	A	0.00720524	0.361849	0.0764549	2.35099e-06	2279	Chenodeoxycholic acid
GCST90616309	rs116748035	2	169537003	G	A	0.0167084	0.231397	0.051375	6.99085e-06	2382	Chenodeoxycholic acid
GCST90616309	rs343402	3	5340942	A	G	0.775992	0.0699778	0.0156493	8.12999e-06	2382	Chenodeoxycholic acid
GCST90616309	rs12630964	3	14263206	G	A	0.305846	-0.0673322	0.0142071	2.2719e-06	2382	Chenodeoxycholic acid
GCST90616309	rs12639212	3	14267211	A	G	0.313152	-0.0626066	0.0140861	9.2134e-06	2382	Chenodeoxycholic acid
GCST90616309	rs190543767	3	20274342	G	T	0.00710702	0.359996	0.0779349	4.05957e-06	2382	Chenodeoxycholic acid
GCST90616309	rs76550541	3	39895244	G	A	0.00355054	0.520784	0.113337	4.55523e-06	2382	Chenodeoxycholic acid
GCST90616309	rs116574530	3	39896023	T	C	0.00334169	0.525852	0.117104	7.44921e-06	2382	Chenodeoxycholic acid
GCST90616309	rs78303299	3	39904884	A	G	0.00334169	0.525852	0.117104	7.44921e-06	2382	Chenodeoxycholic acid
GCST90616309	rs200461536	3	39914881	G	A	0.00334169	0.525852	0.117104	7.44921e-06	2382	Chenodeoxycholic acid
GCST90616309	rs202027530	3	39915171	T	C	0.00334169	0.525852	0.117104	7.44921e-06	2382	Chenodeoxycholic acid
GCST90616309	rs138580278	3	39916094	C	T	0.00375783	0.546055	0.109939	7.28987e-07	2382	Chenodeoxycholic acid
GCST90616309	rs78676320	3	39926473	G	C	0.00334169	0.525852	0.117104	7.44921e-06	2382	Chenodeoxycholic acid
GCST90616309	rs149424796	3	39927261	A	T	0.00334169	0.525852	0.117104	7.44921e-06	2382	Chenodeoxycholic acid
GCST90616309	rs144857978	3	39927276	G	A	0.00334169	0.525852	0.117104	7.44921e-06	2382	Chenodeoxycholic acid
GCST90616309	rs201804863	3	39928731	A	G	0.00334169	0.525852	0.117104	7.44921e-06	2382	Chenodeoxycholic acid
GCST90616309	rs200412145	3	39929215	C	G	0.00334029	0.525852	0.117104	7.44921e-06	2382	Chenodeoxycholic acid
GCST90616309	rs201415313	3	39930208	G	T	0.00334169	0.525852	0.117104	7.44921e-06	2382	Chenodeoxycholic acid
GCST90616309	rs75141965	3	39932964	C	T	0.00334169	0.525852	0.117104	7.44921e-06	2382	Chenodeoxycholic acid
GCST90616309	rs77111226	3	39935571	G	T	0.00334169	0.525852	0.117104	7.44921e-06	2382	Chenodeoxycholic acid
GCST90616309	rs143465768	3	39936870	G	T	0.00334169	0.525852	0.117104	7.44921e-06	2382	Chenodeoxycholic acid
GCST90616309	rs79993193	3	39940701	T	C	0.00334169	0.525852	0.117104	7.44921e-06	2382	Chenodeoxycholic acid
GCST90616309	rs78606642	3	39946516	C	G	0.00334169	0.525852	0.117104	7.44921e-06	2382	Chenodeoxycholic acid
GCST90616309	rs114348830	3	39958938	T	A	0.00334169	0.525852	0.117104	7.44921e-06	2382	Chenodeoxycholic acid
GCST90616309	rs2886522	3	61512473	G	A	0.200418	0.0752399	0.0164891	5.30054e-06	2382	Chenodeoxycholic acid
GCST90616309	rs6793287	3	61516835	T	A	0.202714	0.0786818	0.0164613	1.86256e-06	2382	Chenodeoxycholic acid
GCST90616309	rs2365953	3	61516927	T	C	0.253027	0.0715713	0.0152986	3.0564e-06	2382	Chenodeoxycholic acid
GCST90616309	rs557309340	3	67488351	G	A	0.00344679	0.551052	0.113568	1.30347e-06	2309	Chenodeoxycholic acid
GCST90616309	rs16863287	3	150984169	A	G	0.30167	-0.0645632	0.0142249	5.9432e-06	2382	Chenodeoxycholic acid
GCST90616309	rs10513391	3	150984427	T	G	0.301879	-0.0640022	0.0142129	7.02263e-06	2382	Chenodeoxycholic acid
GCST90616309	rs10935831	3	150987954	A	C	0.302923	-0.0638924	0.0142023	7.16737e-06	2382	Chenodeoxycholic acid
GCST90616309	rs10935832	3	150988262	T	G	0.302505	-0.0632415	0.0142131	9.00534e-06	2382	Chenodeoxycholic acid
GCST90616309	rs28527299	3	150994070	A	G	0.305637	-0.0665616	0.0141736	2.80311e-06	2382	Chenodeoxycholic acid
GCST90616309	rs6796501	3	150994888	C	T	0.313779	-0.0633283	0.014109	7.51675e-06	2382	Chenodeoxycholic acid
GCST90616309	rs3773621	3	150996434	A	C	0.31524	-0.063197	0.0140765	7.48118e-06	2382	Chenodeoxycholic acid
GCST90616309	rs10935835	3	150998157	A	G	0.305846	-0.0652764	0.0141965	4.48983e-06	2382	Chenodeoxycholic acid
GCST90616309	rs4680307	3	151000939	T	A	0.306472	-0.0651272	0.0142165	4.86575e-06	2382	Chenodeoxycholic acid
GCST90616309	rs56087525	3	151003677	T	G	0.306054	-0.0656381	0.0141965	3.97594e-06	2382	Chenodeoxycholic acid
GCST90616309	rs62283022	3	151005481	G	C	0.301253	-0.0647451	0.0142505	5.81541e-06	2382	Chenodeoxycholic acid
GCST90616309	rs55705054	3	151007278	G	A	0.30167	-0.0643978	0.0142556	6.56962e-06	2382	Chenodeoxycholic acid
GCST90616309	rs13079391	3	151007759	C	T	0.30167	-0.0638703	0.0142544	7.79274e-06	2382	Chenodeoxycholic acid
GCST90616309	rs34347156	3	151008715	T	C	0.302088	-0.0642025	0.0142577	7.02603e-06	2382	Chenodeoxycholic acid
GCST90616309	rs4680315	3	151010386	A	C	0.306681	-0.065469	0.0142172	4.3456e-06	2382	Chenodeoxycholic acid
GCST90616309	rs34708786	3	151017416	G	A	0.302714	-0.0653487	0.0142421	4.70024e-06	2382	Chenodeoxycholic acid
GCST90616309	rs66927386	3	151018968	G	A	0.301879	-0.0653843	0.0142267	4.53628e-06	2382	Chenodeoxycholic acid
GCST90616309	rs11926145	3	151019928	A	C	0.306054	-0.0652231	0.0141984	4.58395e-06	2382	Chenodeoxycholic acid
GCST90616309	rs1388617	3	151023169	T	A	0.303967	-0.0655975	0.014197	4.03376e-06	2382	Chenodeoxycholic acid
GCST90616309	rs3806636	3	151036514	A	T	0.30167	-0.0663545	0.0142547	3.42066e-06	2382	Chenodeoxycholic acid
GCST90616309	rs66524723	3	151037061	A	G	0.304175	-0.065343	0.0142189	4.54475e-06	2382	Chenodeoxycholic acid
GCST90616309	rs35144003	3	151037770	A	C	0.306054	-0.0653411	0.0142147	4.51794e-06	2382	Chenodeoxycholic acid
GCST90616309	rs6784934	3	151039018	A	T	0.30501	-0.0662416	0.0142314	3.42555e-06	2382	Chenodeoxycholic acid
GCST90616309	rs12107539	3	151042464	A	G	0.305428	-0.0660371	0.0142072	3.53411e-06	2382	Chenodeoxycholic acid
GCST90616309	rs12497019	3	151044903	C	T	0.303758	-0.0660532	0.014213	3.54691e-06	2382	Chenodeoxycholic acid
GCST90616309	rs4680356	3	151051100	A	G	0.306263	-0.0659487	0.0142022	3.61235e-06	2382	Chenodeoxycholic acid
GCST90616309	rs6785930	3	151056616	G	A	0.304593	-0.065018	0.0142067	4.97199e-06	2382	Chenodeoxycholic acid
GCST90616309	rs6801155	3	151071681	G	A	0.305637	-0.0673371	0.0141887	2.20085e-06	2382	Chenodeoxycholic acid
GCST90616309	rs12485537	3	151071756	C	T	0.305428	-0.0678108	0.0141855	1.85802e-06	2382	Chenodeoxycholic acid
GCST90616309	rs12486265	3	151071858	G	A	0.305637	-0.0673371	0.0141887	2.20085e-06	2382	Chenodeoxycholic acid
GCST90616309	rs35786948	3	151072643	A	G	0.305846	-0.0675997	0.0141768	1.97065e-06	2382	Chenodeoxycholic acid
GCST90616309	rs7648875	3	151073381	G	C	0.305428	-0.0672432	0.0141868	2.26595e-06	2382	Chenodeoxycholic acid
GCST90616309	rs6808091	3	151073997	G	A	0.305637	-0.0673371	0.0141887	2.20085e-06	2382	Chenodeoxycholic acid
GCST90616309	rs11925037	3	151079041	A	G	0.307516	-0.0683253	0.0141517	1.46697e-06	2382	Chenodeoxycholic acid
GCST90616309	rs187022869	4	7729494	G	A	0.00647723	0.467417	0.0812548	9.93299e-09	2382	Chenodeoxycholic acid
GCST90616309	rs112201333	4	48486333	G	A	0.0131524	0.284274	0.0580265	1.02832e-06	2382	Chenodeoxycholic acid
GCST90616309	rs111245945	4	48679616	C	T	0.0127349	0.288755	0.0589791	1.04477e-06	2382	Chenodeoxycholic acid
GCST90616309	rs113517716	4	48689792	C	T	0.0127349	0.288755	0.0589791	1.04477e-06	2382	Chenodeoxycholic acid
GCST90616309	rs77309707	4	48705116	C	T	0.0129436	0.297403	0.0584673	3.93115e-07	2382	Chenodeoxycholic acid
GCST90616309	rs139892856	4	48732015	C	T	0.0125261	0.282456	0.0595083	2.19351e-06	2382	Chenodeoxycholic acid
GCST90616309	rs75523683	4	48804026	C	G	0.0131524	0.283874	0.0580918	1.09454e-06	2382	Chenodeoxycholic acid
GCST90616309	rs190204013	4	48876461	T	A	0.0131524	0.271515	0.0581287	3.16687e-06	2382	Chenodeoxycholic acid
GCST90616309	rs112000575	4	48878177	A	T	0.0129436	0.275967	0.058619	2.64899e-06	2382	Chenodeoxycholic acid
GCST90616309	rs115140845	4	48919750	T	G	0.0133596	0.273611	0.0592201	4.0493e-06	2273	Chenodeoxycholic acid
GCST90616309	rs113813600	4	110198723	C	T	0.000901713	1.0939	0.225836	1.36317e-06	2206	Chenodeoxycholic acid
GCST90616309	rs111680302	4	110198960	G	A	0.000901713	1.0939	0.225836	1.36317e-06	2206	Chenodeoxycholic acid
GCST90616309	rs148564134	4	110199155	G	A	0.000901713	1.0939	0.225836	1.36317e-06	2206	Chenodeoxycholic acid
GCST90616309	rs75539417	4	110199659	G	A	0.000901713	1.0939	0.225836	1.36317e-06	2206	Chenodeoxycholic acid
GCST90616309	rs78102043	4	110199826	T	G	0.000901713	1.0939	0.225836	1.36317e-06	2206	Chenodeoxycholic acid
GCST90616309	rs75905788	4	110200647	G	A	0.000901713	1.0939	0.225836	1.36317e-06	2206	Chenodeoxycholic acid
GCST90616309	rs112726550	4	110201923	C	T	0.000901713	1.0939	0.225836	1.36317e-06	2206	Chenodeoxycholic acid
GCST90616309	rs78403332	4	110203766	A	C	0.00107712	0.911706	0.203316	7.68086e-06	2309	Chenodeoxycholic acid
GCST90616309	rs75830731	4	110207071	C	A	0.000901713	1.0939	0.225836	1.36317e-06	2206	Chenodeoxycholic acid
GCST90616309	rs76630676	4	110209151	G	C	0.000901713	1.0939	0.225836	1.36317e-06	2206	Chenodeoxycholic acid
GCST90616309	rs74715974	4	110209865	A	T	0.000901713	1.0939	0.225836	1.36317e-06	2206	Chenodeoxycholic acid
GCST90616309	rs76809389	4	110210993	C	T	0.000901713	1.0939	0.225836	1.36317e-06	2206	Chenodeoxycholic acid
GCST90616309	rs79209679	4	110213506	T	C	0.00090212	1.0939	0.225836	1.36317e-06	2206	Chenodeoxycholic acid
GCST90616309	rs181316022	4	183023633	G	A	0.00340281	0.557343	0.113388	9.48156e-07	2341	Chenodeoxycholic acid
GCST90616309	rs189026925	5	40406097	A	C	0.00765306	0.340284	0.0759165	7.74194e-06	2341	Chenodeoxycholic acid
GCST90616309	rs192802667	5	40452634	A	G	0.00871599	0.364152	0.071165	3.35885e-07	2341	Chenodeoxycholic acid
GCST90616309	rs116469227	5	72492079	C	T	0.0121136	0.284128	0.0601865	2.4868e-06	2382	Chenodeoxycholic acid
GCST90616309	rs75823106	5	72559475	C	T	0.0121136	0.292473	0.060125	1.2236e-06	2382	Chenodeoxycholic acid
GCST90616309	rs852945	6	72164814	C	T	0.0478279	0.153594	0.0306822	5.96884e-07	2382	Chenodeoxycholic acid
GCST90616309	rs142371769	6	72228279	G	T	0.0413534	0.153956	0.0328663	2.96859e-06	2382	Chenodeoxycholic acid
GCST90616309	rs118068339	6	72424633	G	A	0.0467836	0.161465	0.0313213	2.74499e-07	2382	Chenodeoxycholic acid
GCST90616309	rs140140268	6	72435698	C	A	0.0398914	0.169199	0.0337631	5.80537e-07	2382	Chenodeoxycholic acid
GCST90616309	rs1999083	6	72450580	G	A	0.127766	0.0913636	0.019906	4.67036e-06	2382	Chenodeoxycholic acid
GCST90616309	rs539031743	6	82375078	A	C	0.00241334	0.625367	0.136784	5.0953e-06	2268	Chenodeoxycholic acid
GCST90616309	rs6945323	7	2293509	G	A	0.33737	0.0613124	0.0136984	7.97187e-06	2382	Chenodeoxycholic acid
GCST90616309	rs28376130	7	49676751	A	G	0.0962422	0.100688	0.0220762	5.35365e-06	2382	Chenodeoxycholic acid
GCST90616309	rs28373567	7	49676770	G	A	0.0962422	0.100688	0.0220762	5.35365e-06	2382	Chenodeoxycholic acid
GCST90616309	rs10224489	7	49677787	T	C	0.0962422	0.100688	0.0220762	5.35365e-06	2382	Chenodeoxycholic acid
GCST90616309	rs10225501	7	49678722	A	C	0.0962422	0.100688	0.0220762	5.35365e-06	2382	Chenodeoxycholic acid
GCST90616309	rs73122533	7	49679099	T	G	0.0962422	0.100688	0.0220762	5.35365e-06	2382	Chenodeoxycholic acid
GCST90616309	rs3901018	7	49682084	A	G	0.0960334	0.0996598	0.0221492	7.14266e-06	2382	Chenodeoxycholic acid
GCST90616309	rs13438131	7	49684486	A	C	0.0960334	0.0996598	0.0221492	7.14266e-06	2382	Chenodeoxycholic acid
GCST90616309	rs10156031	7	49688437	G	A	0.0960334	0.0996598	0.0221492	7.14266e-06	2382	Chenodeoxycholic acid
GCST90616309	rs28592660	7	49688772	G	C	0.0960334	0.0996598	0.0221492	7.14266e-06	2382	Chenodeoxycholic acid
GCST90616309	rs28708570	7	49695287	G	T	0.0958246	0.100697	0.0221602	5.79602e-06	2382	Chenodeoxycholic acid
GCST90616309	rs185516159	7	119866175	C	T	0.00372971	0.499742	0.110005	5.84225e-06	2268	Chenodeoxycholic acid
GCST90616309	rs78145633	7	119869441	A	C	0.00372971	0.499742	0.110005	5.84225e-06	2268	Chenodeoxycholic acid
GCST90616309	rs41696	7	120636367	G	A	0.775992	0.0721415	0.0155798	3.84654e-06	2382	Chenodeoxycholic acid
GCST90616309	rs41699	7	120639420	G	A	0.777244	0.0732744	0.01558	2.71032e-06	2382	Chenodeoxycholic acid
GCST90616309	rs41700	7	120639617	A	C	0.777244	0.0732744	0.01558	2.71032e-06	2382	Chenodeoxycholic acid
GCST90616309	rs41701	7	120640410	C	T	0.775992	0.0721415	0.0155798	3.84654e-06	2382	Chenodeoxycholic acid
GCST90616309	rs41705	7	120645068	A	G	0.783925	0.0721042	0.0158068	5.33679e-06	2382	Chenodeoxycholic acid
GCST90616309	rs12671499	7	120651976	C	T	0.222547	-0.0724333	0.0155819	3.52704e-06	2382	Chenodeoxycholic acid
GCST90616309	rs74608755	7	120654447	A	C	0.223591	-0.0717343	0.0155831	4.37814e-06	2382	Chenodeoxycholic acid
GCST90616309	rs118042752	7	121246301	G	A	0.0154489	0.241151	0.0532484	6.22745e-06	2382	Chenodeoxycholic acid
GCST90616309	rs13279981	8	29545368	C	T	0.00659014	0.365749	0.081979	8.52786e-06	2341	Chenodeoxycholic acid
GCST90616309	rs151084057	8	41224409	C	A	0.0319415	0.172608	0.0372127	3.70288e-06	2382	Chenodeoxycholic acid
GCST90616309	rs117572368	8	41225398	A	G	0.0319415	0.172608	0.0372127	3.70288e-06	2382	Chenodeoxycholic acid
GCST90616309	rs117453808	8	41228732	G	A	0.0313152	0.177013	0.0375236	2.52854e-06	2382	Chenodeoxycholic acid
GCST90616309	rs118189071	8	41228795	G	A	0.0313152	0.177013	0.0375236	2.52854e-06	2382	Chenodeoxycholic acid
GCST90616309	rs114809582	8	41229879	T	A	0.0313152	0.177013	0.0375236	2.52854e-06	2382	Chenodeoxycholic acid
GCST90616309	rs117568033	8	41231931	A	G	0.0319415	0.172608	0.0372127	3.70288e-06	2382	Chenodeoxycholic acid
GCST90616309	rs118021632	8	41233550	T	C	0.0319415	0.172608	0.0372127	3.70288e-06	2382	Chenodeoxycholic acid
GCST90616309	rs77385293	8	41233674	A	C	0.0319415	0.172608	0.0372127	3.70288e-06	2382	Chenodeoxycholic acid
GCST90616309	rs73677504	8	41239964	A	G	0.0292276	0.183607	0.039043	2.71575e-06	2382	Chenodeoxycholic acid
GCST90616309	rs142727738	8	41244491	C	T	0.02881	0.190106	0.0392892	1.39175e-06	2382	Chenodeoxycholic acid
GCST90616309	rs182539892	8	41245524	C	T	0.02881	0.190106	0.0392892	1.39175e-06	2382	Chenodeoxycholic acid
GCST90616309	rs2354566	8	41246954	C	A	0.94739	-0.133074	0.0298339	8.55993e-06	2382	Chenodeoxycholic acid
GCST90616309	rs117151376	8	41247232	T	C	0.02881	0.190106	0.0392892	1.39175e-06	2382	Chenodeoxycholic acid
GCST90616309	rs117686873	8	41249869	T	C	0.02881	0.190106	0.0392892	1.39175e-06	2382	Chenodeoxycholic acid
GCST90616309	rs79849398	8	41250644	C	A	0.02881	0.190106	0.0392892	1.39175e-06	2382	Chenodeoxycholic acid
GCST90616309	rs73679991	8	41251563	A	G	0.0292276	0.181625	0.0390518	3.48763e-06	2382	Chenodeoxycholic acid
GCST90616309	rs149640453	8	41254379	C	T	0.02881	0.190106	0.0392892	1.39175e-06	2382	Chenodeoxycholic acid
GCST90616309	rs147373232	8	41254741	A	G	0.02881	0.190106	0.0392892	1.39175e-06	2382	Chenodeoxycholic acid
GCST90616309	rs145163275	8	41256098	T	C	0.02881	0.190106	0.0392892	1.39175e-06	2382	Chenodeoxycholic acid
GCST90616309	rs116871559	8	41257309	G	A	0.02881	0.190106	0.0392892	1.39175e-06	2382	Chenodeoxycholic acid
GCST90616309	rs74842559	8	41258661	T	C	0.02881	0.190106	0.0392892	1.39175e-06	2382	Chenodeoxycholic acid
GCST90616309	rs12542161	8	41259893	A	T	0.0521921	0.13695	0.0299298	4.99206e-06	2382	Chenodeoxycholic acid
GCST90616309	rs149185310	8	41260316	G	A	0.02881	0.190106	0.0392892	1.39175e-06	2382	Chenodeoxycholic acid
GCST90616309	rs17576390	8	41261127	G	A	0.0517745	0.14147	0.0300248	2.59818e-06	2382	Chenodeoxycholic acid
GCST90616309	rs55787935	8	41261193	A	G	0.0517745	0.14147	0.0300248	2.59818e-06	2382	Chenodeoxycholic acid
GCST90616309	rs143520366	8	41261588	C	G	0.02881	0.190106	0.0392892	1.39175e-06	2382	Chenodeoxycholic acid
GCST90616309	rs79568158	8	41265956	C	T	0.0290188	0.193177	0.0391412	8.55736e-07	2382	Chenodeoxycholic acid
GCST90616309	rs117760855	8	41266407	T	G	0.0290188	0.193177	0.0391412	8.55736e-07	2382	Chenodeoxycholic acid
GCST90616309	rs117597224	8	41268099	A	G	0.0290188	0.193177	0.0391412	8.55736e-07	2382	Chenodeoxycholic acid
GCST90616309	rs75281716	8	41268922	A	C	0.0290188	0.193177	0.0391412	8.55736e-07	2382	Chenodeoxycholic acid
GCST90616309	rs144182693	8	41271277	C	T	0.02881	0.190106	0.0392892	1.39175e-06	2382	Chenodeoxycholic acid
GCST90616309	rs149626139	8	41277117	C	T	0.0290188	0.193177	0.0391412	8.55736e-07	2382	Chenodeoxycholic acid
GCST90616309	rs79397625	8	41280220	A	G	0.0290188	0.193177	0.0391412	8.55736e-07	2382	Chenodeoxycholic acid
GCST90616309	rs79080720	8	41280691	A	G	0.0290188	0.193177	0.0391412	8.55736e-07	2382	Chenodeoxycholic acid
GCST90616309	rs141795662	8	41282459	G	C	0.0290188	0.193177	0.0391412	8.55736e-07	2382	Chenodeoxycholic acid
GCST90616309	rs117961088	8	41283722	A	C	0.0290188	0.193177	0.0391412	8.55736e-07	2382	Chenodeoxycholic acid
GCST90616309	rs139809213	8	41284750	G	A	0.0290188	0.193177	0.0391412	8.55736e-07	2382	Chenodeoxycholic acid
GCST90616309	rs142340095	8	41285614	T	C	0.0290188	0.193177	0.0391412	8.55736e-07	2382	Chenodeoxycholic acid
GCST90616309	rs117838197	8	41287827	C	T	0.0290188	0.182419	0.0391816	3.40738e-06	2382	Chenodeoxycholic acid
GCST90616309	rs55777623	8	41289714	A	G	0.0519833	0.141759	0.0299729	2.38265e-06	2382	Chenodeoxycholic acid
GCST90616309	rs55897802	8	41290483	G	A	0.0521921	0.141382	0.0299171	2.42672e-06	2382	Chenodeoxycholic acid
GCST90616309	rs117410681	8	41295026	T	G	0.0292276	0.192601	0.0390073	8.46389e-07	2382	Chenodeoxycholic acid
GCST90616309	rs4736978	8	41297464	T	G	0.0580376	0.140203	0.028474	9.07089e-07	2382	Chenodeoxycholic acid
GCST90616309	rs139017776	8	41297596	G	A	0.0526096	0.140405	0.0298135	2.62827e-06	2382	Chenodeoxycholic acid
GCST90616309	rs147418054	8	41297742	G	A	0.0524008	0.141297	0.0298617	2.35787e-06	2382	Chenodeoxycholic acid
GCST90616309	rs72645591	8	41297832	G	A	0.0526096	0.140405	0.0298135	2.62827e-06	2382	Chenodeoxycholic acid
GCST90616309	rs61663739	8	41297975	T	C	0.0526096	0.140405	0.0298135	2.62827e-06	2382	Chenodeoxycholic acid
GCST90616309	rs17655280	8	41298595	G	A	0.0526096	0.140405	0.0298135	2.62827e-06	2382	Chenodeoxycholic acid
GCST90616309	rs72645593	8	41298768	G	A	0.0526096	0.140405	0.0298135	2.62827e-06	2382	Chenodeoxycholic acid
GCST90616309	rs1425779	8	41299257	G	C	0.946764	-0.135715	0.0296727	5.03918e-06	2382	Chenodeoxycholic acid
GCST90616309	rs72645598	8	41299967	A	C	0.0526096	0.140405	0.0298135	2.62827e-06	2382	Chenodeoxycholic acid
GCST90616309	rs17655428	8	41301589	G	C	0.0292276	0.192601	0.0390073	8.46389e-07	2382	Chenodeoxycholic acid
GCST90616309	rs57695197	8	41301974	T	A	0.0526096	0.140405	0.0298135	2.62827e-06	2382	Chenodeoxycholic acid
GCST90616309	rs72645601	8	41302429	G	T	0.0521921	0.14167	0.0299171	2.31547e-06	2382	Chenodeoxycholic acid
GCST90616309	rs17655573	8	41302490	G	A	0.0524008	0.142868	0.0298611	1.82058e-06	2382	Chenodeoxycholic acid
GCST90616309	rs117245594	8	41303186	C	T	0.0292276	0.192601	0.0390073	8.46389e-07	2382	Chenodeoxycholic acid
GCST90616309	rs117325833	8	41305345	A	G	0.0292276	0.192601	0.0390073	8.46389e-07	2382	Chenodeoxycholic acid
GCST90616309	rs112929701	8	41305765	G	A	0.0311065	0.181665	0.0376976	1.53437e-06	2382	Chenodeoxycholic acid
GCST90616309	rs111290943	8	41307605	A	T	0.0311065	0.181665	0.0376976	1.53437e-06	2382	Chenodeoxycholic acid
GCST90616309	rs112439192	8	41308869	C	T	0.0321503	0.170685	0.0371505	4.56815e-06	2382	Chenodeoxycholic acid
GCST90616309	rs79352751	8	41310473	T	A	0.0311065	0.181665	0.0376976	1.53437e-06	2382	Chenodeoxycholic acid
GCST90616309	rs111741561	8	41313163	A	T	0.0311065	0.181665	0.0376976	1.53437e-06	2382	Chenodeoxycholic acid
GCST90616309	rs113325905	8	41315120	A	G	0.0311065	0.181665	0.0376976	1.53437e-06	2382	Chenodeoxycholic acid
GCST90616309	rs78660951	8	41327376	T	C	0.0311065	0.181665	0.0376976	1.53437e-06	2382	Chenodeoxycholic acid
GCST90616309	rs113627471	8	41331125	G	A	0.0311065	0.181665	0.0376976	1.53437e-06	2382	Chenodeoxycholic acid
GCST90616309	rs112635181	8	41337067	A	T	0.0311065	0.181665	0.0376976	1.53437e-06	2382	Chenodeoxycholic acid
GCST90616309	rs143797615	8	41340309	G	A	0.0313152	0.178668	0.0375796	2.11043e-06	2382	Chenodeoxycholic acid
GCST90616309	rs112078392	8	41341852	G	C	0.0313152	0.178668	0.0375796	2.11043e-06	2382	Chenodeoxycholic acid
GCST90616309	rs112876183	8	41348306	C	T	0.0323591	0.175483	0.0370249	2.26887e-06	2382	Chenodeoxycholic acid
GCST90616309	rs111500233	8	41349321	T	C	0.0323591	0.175483	0.0370249	2.26887e-06	2382	Chenodeoxycholic acid
GCST90616309	rs112016111	8	41357820	C	G	0.0323591	0.175483	0.0370249	2.26887e-06	2382	Chenodeoxycholic acid
GCST90616309	rs111291705	8	41363092	A	T	0.0323591	0.175483	0.0370249	2.26887e-06	2382	Chenodeoxycholic acid
GCST90616309	rs112719499	8	41369030	C	T	0.0319415	0.179621	0.0372373	1.4991e-06	2382	Chenodeoxycholic acid
GCST90616309	rs112144533	8	41369227	G	A	0.0319415	0.179621	0.0372373	1.4991e-06	2382	Chenodeoxycholic acid
GCST90616309	rs113826046	8	41369893	G	A	0.0319415	0.179621	0.0372373	1.4991e-06	2382	Chenodeoxycholic acid
GCST90616309	rs111534076	8	41370864	G	T	0.0319415	0.179621	0.0372373	1.4991e-06	2382	Chenodeoxycholic acid
GCST90616309	rs555454848	8	41376150	G	T	0.0302714	0.190792	0.0381487	6.11449e-07	2382	Chenodeoxycholic acid
GCST90616309	rs117452807	9	3830724	C	T	0.00647452	0.383981	0.0828657	3.78599e-06	2382	Chenodeoxycholic acid
GCST90616309	rs183609557	9	3872641	C	G	0.00647452	0.383981	0.0828657	3.78599e-06	2382	Chenodeoxycholic acid
GCST90616309	rs62533752	9	6828441	C	A	0.00700219	0.367346	0.080342	5.08593e-06	2273	Chenodeoxycholic acid
GCST90616309	rs142198304	10	36878029	C	T	0.00271125	0.617785	0.130135	2.19589e-06	2203	Chenodeoxycholic acid
GCST90616309	rs117094798	10	64079731	A	G	0.0229645	0.194987	0.0440428	9.98045e-06	2382	Chenodeoxycholic acid
GCST90616309	rs117449674	10	64141866	T	C	0.0231733	0.194011	0.043812	9.93299e-06	2382	Chenodeoxycholic acid
GCST90616309	rs149779834	10	77792720	C	A	0.0133612	0.274929	0.0574488	1.80984e-06	2382	Chenodeoxycholic acid
GCST90616309	rs184325963	10	91154533	A	C	0.00155625	0.755933	0.170241	9.4215e-06	2238	Chenodeoxycholic acid
GCST90616309	rs144868695	11	84552085	T	C	0.00241334	0.62533	0.137032	5.30493e-06	2268	Chenodeoxycholic acid
GCST90616309	rs148487708	11	84597539	A	G	0.00241334	0.62533	0.137032	5.30493e-06	2268	Chenodeoxycholic acid
GCST90616309	rs7306033	12	21014178	A	G	0.16618	-0.0786329	0.0174679	7.07359e-06	2382	Chenodeoxycholic acid
GCST90616309	rs17680137	12	21015906	C	G	0.165136	-0.0786381	0.0175162	7.48445e-06	2382	Chenodeoxycholic acid
GCST90616309	rs35757085	12	21022014	C	T	0.165136	-0.0805105	0.0175117	4.50101e-06	2382	Chenodeoxycholic acid
GCST90616309	rs35122607	12	21025061	C	A	0.159916	-0.083034	0.0178731	3.57454e-06	2382	Chenodeoxycholic acid
GCST90616309	rs67588707	12	21025287	G	A	0.160125	-0.0833103	0.0178671	3.29382e-06	2382	Chenodeoxycholic acid
GCST90616309	rs34691116	12	21027327	C	T	0.164509	-0.0789627	0.0175235	6.925e-06	2382	Chenodeoxycholic acid
GCST90616309	rs60140950	12	21028208	G	C	0.164927	-0.0805791	0.017516	4.4415e-06	2382	Chenodeoxycholic acid
GCST90616309	rs67732196	12	21041642	A	G	0.168058	-0.0774111	0.0174511	9.59003e-06	2382	Chenodeoxycholic acid
GCST90616309	rs73073224	12	21047105	A	G	0.169311	-0.0781684	0.0173732	7.14611e-06	2382	Chenodeoxycholic acid
GCST90616309	rs2417889	12	21049685	C	T	0.169311	-0.0779149	0.0173995	7.89369e-06	2382	Chenodeoxycholic acid
GCST90616309	rs2417888	12	21049750	A	T	0.168058	-0.0779712	0.0174777	8.53316e-06	2382	Chenodeoxycholic acid
GCST90616309	rs2417886	12	21049997	C	T	0.16952	-0.0783315	0.0173938	7.01229e-06	2382	Chenodeoxycholic acid
GCST90616309	rs7973653	12	21051769	T	A	0.168058	-0.0779712	0.0174777	8.53316e-06	2382	Chenodeoxycholic acid
GCST90616309	rs7970514	12	21054664	C	T	0.163466	-0.079542	0.0178139	8.37741e-06	2382	Chenodeoxycholic acid
GCST90616309	rs12825129	12	21056858	G	A	0.163466	-0.079542	0.0178139	8.37741e-06	2382	Chenodeoxycholic acid
GCST90616309	rs11045651	12	21167863	G	A	0.214196	-0.0729606	0.016061	5.83297e-06	2382	Chenodeoxycholic acid
GCST90616309	rs11045657	12	21175258	A	C	0.207307	-0.0715634	0.0161407	9.68612e-06	2382	Chenodeoxycholic acid
GCST90616309	rs11494712	12	21182090	G	C	0.207933	-0.0717037	0.0160717	8.52099e-06	2382	Chenodeoxycholic acid
GCST90616309	rs11045658	12	21182226	C	A	0.208142	-0.0723375	0.0160697	7.07555e-06	2382	Chenodeoxycholic acid
GCST90616309	rs35064618	12	21184258	A	G	0.207516	-0.0728471	0.0160944	6.30202e-06	2382	Chenodeoxycholic acid
GCST90616309	rs12367972	12	21184953	T	G	0.208351	-0.0723906	0.0160886	7.14217e-06	2382	Chenodeoxycholic acid
GCST90616309	rs11045661	12	21185444	G	C	0.207516	-0.0728471	0.0160944	6.30202e-06	2382	Chenodeoxycholic acid
GCST90616309	rs11045664	12	21186866	T	C	0.208351	-0.0723906	0.0160886	7.14217e-06	2382	Chenodeoxycholic acid
GCST90616309	rs11045673	12	21195022	T	C	0.207516	-0.0717561	0.0161176	8.90184e-06	2382	Chenodeoxycholic acid
GCST90616309	rs11045675	12	21195893	C	G	0.208351	-0.0721685	0.0160893	7.62255e-06	2382	Chenodeoxycholic acid
GCST90616309	rs1910174	12	21197705	G	T	0.207724	-0.0717167	0.0161173	8.99995e-06	2382	Chenodeoxycholic acid
GCST90616309	rs12819980	12	21198910	C	A	0.207307	-0.0714158	0.0161217	9.86279e-06	2382	Chenodeoxycholic acid
GCST90616309	rs12826495	12	21199107	T	C	0.207307	-0.0714158	0.0161217	9.86279e-06	2382	Chenodeoxycholic acid
GCST90616309	rs11045679	12	21199366	A	G	0.207307	-0.0714158	0.0161217	9.86279e-06	2382	Chenodeoxycholic acid
GCST90616309	rs11045680	12	21199699	A	G	0.207307	-0.0714158	0.0161217	9.86279e-06	2382	Chenodeoxycholic acid
GCST90616309	rs11045681	12	21200089	A	G	0.207307	-0.0714158	0.0161217	9.86279e-06	2382	Chenodeoxycholic acid
GCST90616309	rs11045683	12	21200598	G	C	0.207307	-0.0714158	0.0161217	9.86279e-06	2382	Chenodeoxycholic acid
GCST90616309	rs11045690	12	21203286	C	A	0.207516	-0.0720029	0.016121	8.32914e-06	2382	Chenodeoxycholic acid
GCST90616309	rs11045691	12	21203766	T	G	0.207307	-0.0718787	0.016123	8.65406e-06	2382	Chenodeoxycholic acid
GCST90616309	rs11045692	12	21203921	C	T	0.207307	-0.0718787	0.016123	8.65406e-06	2382	Chenodeoxycholic acid
GCST90616309	rs11045694	12	21204144	G	T	0.207307	-0.0718787	0.016123	8.65406e-06	2382	Chenodeoxycholic acid
GCST90616309	rs35437407	12	21204305	C	G	0.207307	-0.0718787	0.016123	8.65406e-06	2382	Chenodeoxycholic acid
GCST90616309	rs11045696	12	21205561	A	G	0.207516	-0.0720029	0.016121	8.32914e-06	2382	Chenodeoxycholic acid
GCST90616309	rs11045697	12	21205954	C	T	0.207516	-0.0720029	0.016121	8.32914e-06	2382	Chenodeoxycholic acid
GCST90616309	rs1910169	12	21206761	G	A	0.207516	-0.0720029	0.016121	8.32914e-06	2382	Chenodeoxycholic acid
GCST90616309	rs1910168	12	21206823	G	T	0.207516	-0.0720029	0.016121	8.32914e-06	2382	Chenodeoxycholic acid
GCST90616309	rs12371919	12	21207109	G	T	0.207516	-0.0720029	0.016121	8.32914e-06	2382	Chenodeoxycholic acid
GCST90616309	rs11045699	12	21207389	T	C	0.207516	-0.0720029	0.016121	8.32914e-06	2382	Chenodeoxycholic acid
GCST90616309	rs11045701	12	21207883	G	A	0.207724	-0.0716743	0.0161195	9.13503e-06	2382	Chenodeoxycholic acid
GCST90616309	rs11045702	12	21208388	A	G	0.207724	-0.0716743	0.0161195	9.13503e-06	2382	Chenodeoxycholic acid
GCST90616309	rs11045703	12	21209757	G	A	0.207516	-0.0720029	0.016121	8.32914e-06	2382	Chenodeoxycholic acid
GCST90616309	rs11045704	12	21209813	G	A	0.207516	-0.0720029	0.016121	8.32914e-06	2382	Chenodeoxycholic acid
GCST90616309	rs12371390	12	21211268	G	A	0.207933	-0.0723034	0.0161166	7.59539e-06	2382	Chenodeoxycholic acid
GCST90616309	rs11045711	12	21211793	A	T	0.208351	-0.0729333	0.0161084	6.26066e-06	2382	Chenodeoxycholic acid
GCST90616309	rs11045712	12	21211795	T	A	0.208351	-0.0729333	0.0161084	6.26066e-06	2382	Chenodeoxycholic acid
GCST90616309	rs1910166	12	21212855	A	G	0.208351	-0.0729333	0.0161084	6.26066e-06	2382	Chenodeoxycholic acid
GCST90616309	rs11519266	12	21213402	G	A	0.208351	-0.0729333	0.0161084	6.26066e-06	2382	Chenodeoxycholic acid
GCST90616309	rs12827231	12	21213833	T	A	0.208351	-0.0729333	0.0161084	6.26066e-06	2382	Chenodeoxycholic acid
GCST90616309	rs12372374	12	21213960	C	T	0.208142	-0.0733437	0.0161112	5.5743e-06	2382	Chenodeoxycholic acid
GCST90616309	rs11045715	12	21214851	A	G	0.208351	-0.0729333	0.0161084	6.26066e-06	2382	Chenodeoxycholic acid
GCST90616309	rs11045717	12	21216231	G	A	0.208351	-0.0729333	0.0161084	6.26066e-06	2382	Chenodeoxycholic acid
GCST90616309	rs12811381	12	21218425	G	A	0.208351	-0.0729333	0.0161084	6.26066e-06	2382	Chenodeoxycholic acid
GCST90616309	rs11513224	12	21225174	T	C	0.208351	-0.0731135	0.016152	6.29216e-06	2382	Chenodeoxycholic acid
GCST90616309	rs34712739	12	21232895	A	G	0.208351	-0.0716093	0.0161324	9.45998e-06	2382	Chenodeoxycholic acid
GCST90616309	rs11045729	12	21235218	C	T	0.208142	-0.0724962	0.0161542	7.5431e-06	2382	Chenodeoxycholic acid
GCST90616309	rs11045736	12	21237090	T	C	0.208142	-0.0724962	0.0161542	7.5431e-06	2382	Chenodeoxycholic acid
GCST90616309	rs11045737	12	21237091	G	A	0.208142	-0.0724962	0.0161542	7.5431e-06	2382	Chenodeoxycholic acid
GCST90616309	rs12372260	12	21241542	C	T	0.207933	-0.0720828	0.0161783	8.75972e-06	2382	Chenodeoxycholic acid
GCST90616309	rs11045742	12	21242181	C	T	0.207933	-0.0720828	0.0161783	8.75972e-06	2382	Chenodeoxycholic acid
GCST90616309	rs73074244	12	21243460	T	A	0.208142	-0.072487	0.0161556	7.5767e-06	2382	Chenodeoxycholic acid
GCST90616309	rs12366601	12	21243620	C	G	0.208142	-0.072487	0.0161556	7.5767e-06	2382	Chenodeoxycholic acid
GCST90616309	rs11045746	12	21244432	A	G	0.208142	-0.072487	0.0161556	7.5767e-06	2382	Chenodeoxycholic acid
GCST90616309	rs11045747	12	21244588	C	G	0.208142	-0.072487	0.0161556	7.5767e-06	2382	Chenodeoxycholic acid
GCST90616309	rs10841745	12	21246096	C	T	0.208142	-0.072487	0.0161556	7.5767e-06	2382	Chenodeoxycholic acid
GCST90616309	rs73074249	12	21246591	G	T	0.208142	-0.072487	0.0161556	7.5767e-06	2382	Chenodeoxycholic acid
GCST90616309	rs11494718	12	21248127	T	A	0.208142	-0.072487	0.0161556	7.5767e-06	2382	Chenodeoxycholic acid
GCST90616309	rs12368854	12	21248214	C	T	0.208142	-0.072487	0.0161556	7.5767e-06	2382	Chenodeoxycholic acid
GCST90616309	rs12370666	12	21248380	T	A	0.208142	-0.072487	0.0161556	7.5767e-06	2382	Chenodeoxycholic acid
GCST90616309	rs12370697	12	21248624	T	G	0.208142	-0.072487	0.0161556	7.5767e-06	2382	Chenodeoxycholic acid
GCST90616309	rs11519271	12	21250888	G	T	0.208351	-0.0718787	0.0161328	8.76355e-06	2382	Chenodeoxycholic acid
GCST90616309	rs11045763	12	21263247	C	T	0.208768	-0.0719638	0.0161305	8.52727e-06	2382	Chenodeoxycholic acid
GCST90616309	rs11045764	12	21266939	G	A	0.209395	-0.0716574	0.0161072	9.03712e-06	2382	Chenodeoxycholic acid
GCST90616309	rs11045771	12	21271724	C	G	0.209395	-0.0716574	0.0161072	9.03712e-06	2382	Chenodeoxycholic acid
GCST90616309	rs11045774	12	21273244	G	T	0.209395	-0.0716574	0.0161072	9.03712e-06	2382	Chenodeoxycholic acid
GCST90616309	rs17387842	12	21274317	T	C	0.209395	-0.0716574	0.0161072	9.03712e-06	2382	Chenodeoxycholic acid
GCST90616309	rs12368786	12	21274675	T	A	0.209395	-0.0716574	0.0161072	9.03712e-06	2382	Chenodeoxycholic acid
GCST90616309	rs7135245	12	21276745	C	T	0.208977	-0.0719979	0.0161095	8.21921e-06	2382	Chenodeoxycholic acid
GCST90616309	rs7138613	12	21277133	A	T	0.209395	-0.0716574	0.0161072	9.03712e-06	2382	Chenodeoxycholic acid
GCST90616309	rs12368921	12	21278544	G	A	0.208977	-0.0719979	0.0161095	8.21921e-06	2382	Chenodeoxycholic acid
GCST90616309	rs11045777	12	21279581	G	A	0.209395	-0.0716574	0.0161072	9.03712e-06	2382	Chenodeoxycholic acid
GCST90616309	rs17328763	12	21282570	T	C	0.206054	-0.0741033	0.0162012	5.03419e-06	2382	Chenodeoxycholic acid
GCST90616309	rs11045780	12	21284899	C	T	0.205428	-0.0719152	0.0162326	9.83966e-06	2382	Chenodeoxycholic acid
GCST90616309	rs11045781	12	21285547	T	C	0.206054	-0.0735808	0.016225	6.04784e-06	2382	Chenodeoxycholic acid
GCST90616309	rs11045797	12	21309714	T	C	0.203132	-0.0734254	0.0162456	6.49815e-06	2382	Chenodeoxycholic acid
GCST90616309	rs11045798	12	21310634	C	G	0.202505	-0.07306	0.0162681	7.43002e-06	2382	Chenodeoxycholic acid
GCST90616309	rs11045799	12	21311025	T	C	0.202923	-0.0730444	0.0162468	7.26223e-06	2382	Chenodeoxycholic acid
GCST90616309	rs11045801	12	21311302	A	G	0.202923	-0.0730444	0.0162468	7.26223e-06	2382	Chenodeoxycholic acid
GCST90616309	rs11045803	12	21313385	C	T	0.202381	-0.0737957	0.0162518	5.8864e-06	2382	Chenodeoxycholic acid
GCST90616309	rs11045805	12	21314196	A	G	0.202714	-0.0751667	0.0162482	3.92645e-06	2382	Chenodeoxycholic acid
GCST90616309	rs11045806	12	21314736	G	A	0.205219	-0.0748972	0.0161796	3.87133e-06	2382	Chenodeoxycholic acid
GCST90616309	rs11045807	12	21317038	A	G	0.18476	-0.0829575	0.0168186	8.6848e-07	2382	Chenodeoxycholic acid
GCST90616309	rs10444413	12	21317668	T	C	0.184969	-0.0836334	0.0168145	7.0351e-07	2382	Chenodeoxycholic acid
GCST90616309	rs74532914	12	21321318	G	C	0.179332	-0.0819449	0.0171681	1.92513e-06	2382	Chenodeoxycholic acid
GCST90616309	rs10841753	12	21321370	T	C	0.202714	-0.0755217	0.0164871	4.8763e-06	2382	Chenodeoxycholic acid
GCST90616309	rs11045813	12	21322056	G	A	0.179332	-0.0832732	0.0171642	1.30488e-06	2382	Chenodeoxycholic acid
GCST90616309	rs11045816	12	21323272	A	G	0.179332	-0.0832732	0.0171642	1.30488e-06	2382	Chenodeoxycholic acid
GCST90616309	rs60318946	12	21326728	A	G	0.122129	0.11565	0.0200907	9.70935e-09	2382	Chenodeoxycholic acid
GCST90616309	rs17329885	12	21328565	T	C	0.178288	-0.0891401	0.0173322	2.92563e-07	2382	Chenodeoxycholic acid
GCST90616309	rs11045818	12	21329761	G	A	0.177244	-0.0883755	0.0173544	3.81505e-07	2382	Chenodeoxycholic acid
GCST90616309	rs11045819	12	21329813	C	A	0.178288	-0.0891401	0.0173322	2.92563e-07	2382	Chenodeoxycholic acid
GCST90616309	rs4149050	12	21330988	T	C	0.225261	0.0798483	0.0158006	4.67046e-07	2382	Chenodeoxycholic acid
GCST90616309	rs4149053	12	21331135	G	T	0.224635	0.0792371	0.0158227	5.91248e-07	2382	Chenodeoxycholic acid
GCST90616309	rs4149054	12	21331179	G	A	0.224426	0.0798703	0.0158231	4.81282e-07	2382	Chenodeoxycholic acid
GCST90616309	rs4149056	12	21331549	T	C	0.154697	0.11878	0.0180425	5.65067e-11	2382	Chenodeoxycholic acid
GCST90616309	rs11045821	12	21332423	G	A	0.176409	-0.0887968	0.0173681	3.43226e-07	2382	Chenodeoxycholic acid
GCST90616309	rs12812279	12	21333040	A	G	0.177453	-0.0895565	0.0173454	2.6313e-07	2382	Chenodeoxycholic acid
GCST90616309	rs4149058	12	21333214	A	G	0.22547	0.0793803	0.0157227	4.78619e-07	2382	Chenodeoxycholic acid
GCST90616309	rs2169970	12	21333340	G	A	0.225261	0.0800414	0.0157424	3.97649e-07	2382	Chenodeoxycholic acid
GCST90616309	rs11045823	12	21333745	G	A	0.177453	-0.0895565	0.0173454	2.6313e-07	2382	Chenodeoxycholic acid
GCST90616309	rs11045824	12	21333912	G	T	0.177453	-0.0895565	0.0173454	2.6313e-07	2382	Chenodeoxycholic acid
GCST90616309	rs11045825	12	21334010	T	C	0.177453	-0.0895565	0.0173454	2.6313e-07	2382	Chenodeoxycholic acid
GCST90616309	rs4149059	12	21334227	C	T	0.224635	0.0812452	0.0157805	2.84354e-07	2382	Chenodeoxycholic acid
GCST90616309	rs12819994	12	21334369	G	C	0.177453	-0.0895565	0.0173454	2.6313e-07	2382	Chenodeoxycholic acid
GCST90616309	rs12821068	12	21334387	T	C	0.177453	-0.0895565	0.0173454	2.6313e-07	2382	Chenodeoxycholic acid
GCST90616309	rs12821228	12	21334461	T	A	0.176409	-0.0926572	0.0173581	1.02975e-07	2382	Chenodeoxycholic acid
GCST90616309	rs56148886	12	21334570	T	C	0.224217	0.0798833	0.0157755	4.42864e-07	2382	Chenodeoxycholic acid
GCST90616309	rs11045826	12	21334599	T	C	0.1762	-0.0919516	0.017364	1.29652e-07	2382	Chenodeoxycholic acid
GCST90616309	rs4381410	12	21334970	C	T	0.176409	-0.0926572	0.0173581	1.02975e-07	2382	Chenodeoxycholic acid
GCST90616309	rs1564369	12	21335290	T	G	0.193111	-0.0933143	0.016768	2.9177e-08	2382	Chenodeoxycholic acid
GCST90616309	rs1564367	12	21335392	A	C	0.193111	-0.0933143	0.016768	2.9177e-08	2382	Chenodeoxycholic acid
GCST90616309	rs2169969	12	21335454	T	C	0.193111	-0.0933143	0.016768	2.9177e-08	2382	Chenodeoxycholic acid
GCST90616309	rs1564366	12	21335749	G	C	0.784342	-0.0880826	0.0159321	3.58278e-08	2382	Chenodeoxycholic acid
GCST90616309	rs74544495	12	21335883	T	C	0.193737	-0.0930082	0.0167635	3.20745e-08	2382	Chenodeoxycholic acid
GCST90616309	rs2417961	12	21335949	A	G	0.783716	-0.0881073	0.0159113	3.41012e-08	2382	Chenodeoxycholic acid
GCST90616309	rs2900476	12	21336063	C	T	0.782881	-0.0868711	0.0158636	4.80795e-08	2382	Chenodeoxycholic acid
GCST90616309	rs79304409	12	21336085	C	G	0.193111	-0.092722	0.0167769	3.62035e-08	2382	Chenodeoxycholic acid
GCST90616309	rs80349167	12	21336144	A	G	0.193111	-0.092722	0.0167769	3.62035e-08	2382	Chenodeoxycholic acid
GCST90616309	rs2417965	12	21336157	C	T	0.782672	-0.0862943	0.0158683	5.938e-08	2382	Chenodeoxycholic acid
GCST90616309	rs80125989	12	21336181	G	A	0.193111	-0.092722	0.0167769	3.62035e-08	2382	Chenodeoxycholic acid
GCST90616309	rs71446755	12	21336447	G	A	0.193111	-0.0936495	0.0167762	2.64551e-08	2382	Chenodeoxycholic acid
GCST90616309	rs12368356	12	21337171	C	A	0.193319	-0.0939222	0.0167493	2.29192e-08	2382	Chenodeoxycholic acid
GCST90616309	rs11045856	12	21350689	T	G	0.253568	-0.0740328	0.0156719	2.45873e-06	2232	Chenodeoxycholic acid
GCST90616309	rs1871395	12	21352315	A	G	0.152401	0.120367	0.0180493	3.20258e-11	2382	Chenodeoxycholic acid
GCST90616309	rs12317268	12	21352541	A	G	0.152401	0.120367	0.0180493	3.20258e-11	2382	Chenodeoxycholic acid
GCST90616309	rs4149067	12	21353911	C	G	0.186218	0.101017	0.0173617	6.80644e-09	2232	Chenodeoxycholic acid
GCST90616309	rs56165099	12	21357731	C	T	0.194154	0.0960523	0.0164081	5.46802e-09	2382	Chenodeoxycholic acid
GCST90616309	rs56297008	12	21364910	C	T	0.207516	0.0828774	0.0162127	3.44572e-07	2382	Chenodeoxycholic acid
GCST90616309	rs531321977	12	21366095	G	A	0.199582	-0.0837245	0.0165245	4.36184e-07	2382	Chenodeoxycholic acid
GCST90616309	rs369192680	12	21366836	G	T	0.198956	-0.0846853	0.016529	3.24302e-07	2382	Chenodeoxycholic acid
GCST90616309	rs57743625	12	21367633	G	A	0.162422	0.102141	0.0177387	9.61369e-09	2382	Chenodeoxycholic acid
GCST90616309	rs58258204	12	21368015	C	T	0.164092	0.10182	0.0176199	8.52158e-09	2382	Chenodeoxycholic acid
GCST90616309	rs4363657	12	21368722	T	C	0.164301	0.101816	0.0176169	8.48379e-09	2382	Chenodeoxycholic acid
GCST90616309	rs2900478	12	21368797	T	A	0.160125	0.0979471	0.0178181	4.27691e-08	2382	Chenodeoxycholic acid
GCST90616309	rs71446760	12	21369560	C	T	0.199582	-0.0837245	0.0165245	4.36184e-07	2382	Chenodeoxycholic acid
GCST90616309	rs11045870	12	21371075	G	A	0.199582	-0.0837245	0.0165245	4.36184e-07	2382	Chenodeoxycholic acid
GCST90616309	rs11045871	12	21372224	A	G	0.199582	-0.0837245	0.0165245	4.36184e-07	2382	Chenodeoxycholic acid
GCST90616309	rs11045872	12	21372344	A	G	0.199791	-0.084407	0.0165213	3.49865e-07	2382	Chenodeoxycholic acid
GCST90616309	rs10841761	12	21374219	G	C	0.199582	-0.0837245	0.0165245	4.36184e-07	2382	Chenodeoxycholic acid
GCST90616309	rs71446761	12	21374464	C	T	0.199582	-0.0837245	0.0165245	4.36184e-07	2382	Chenodeoxycholic acid
GCST90616309	rs74690297	12	21374603	C	G	0.199165	-0.0827828	0.0165325	5.92884e-07	2382	Chenodeoxycholic acid
GCST90616309	rs11045873	12	21375061	T	A	0.199165	-0.0827828	0.0165325	5.92884e-07	2382	Chenodeoxycholic acid
GCST90616309	rs11045874	12	21375063	G	C	0.199165	-0.0827828	0.0165325	5.92884e-07	2382	Chenodeoxycholic acid
GCST90616309	rs12814646	12	21377497	C	A	0.198539	-0.0837438	0.016537	4.42242e-07	2382	Chenodeoxycholic acid
GCST90616309	rs4149080	12	21377559	G	C	0.164092	0.102516	0.0176197	6.75227e-09	2382	Chenodeoxycholic acid
GCST90616309	rs4149081	12	21378021	G	A	0.164301	0.103766	0.017614	4.3848e-09	2382	Chenodeoxycholic acid
GCST90616309	rs35462387	12	21379289	A	G	0.198121	-0.0833632	0.0165476	5.06641e-07	2382	Chenodeoxycholic acid
GCST90616309	rs78252685	12	21379910	A	G	0.198539	-0.0830627	0.0165203	5.33126e-07	2382	Chenodeoxycholic acid
GCST90616309	rs75355229	12	21379930	C	A	0.198539	-0.0830627	0.0165203	5.33126e-07	2382	Chenodeoxycholic acid
GCST90616309	rs80267902	12	21381270	A	G	0.198747	-0.0829126	0.0165176	5.56301e-07	2382	Chenodeoxycholic acid
GCST90616309	rs11045879	12	21382619	T	C	0.164092	0.102516	0.0176197	6.75227e-09	2382	Chenodeoxycholic acid
GCST90616309	rs7137060	12	21382830	C	T	0.199791	-0.084407	0.0165213	3.49865e-07	2382	Chenodeoxycholic acid
GCST90616309	rs11045883	12	21383516	G	A	0.164092	0.102516	0.0176197	6.75227e-09	2382	Chenodeoxycholic acid
GCST90616309	rs11045884	12	21384382	G	C	0.199791	-0.084407	0.0165213	3.49865e-07	2382	Chenodeoxycholic acid
GCST90616309	rs10841766	12	21385248	G	A	0.2	-0.084847	0.0164969	2.92314e-07	2382	Chenodeoxycholic acid
GCST90616309	rs7969341	12	21385604	A	G	0.164509	0.101585	0.0175851	8.61906e-09	2382	Chenodeoxycholic acid
GCST90616309	rs11045885	12	21386018	A	G	0.164509	0.101585	0.0175851	8.61906e-09	2382	Chenodeoxycholic acid
GCST90616309	rs10841767	12	21386061	A	G	0.199374	-0.0859262	0.0165462	2.24502e-07	2382	Chenodeoxycholic acid
GCST90616309	rs10841768	12	21386096	A	C	0.199374	-0.0859262	0.0165462	2.24502e-07	2382	Chenodeoxycholic acid
GCST90616309	rs11045887	12	21387478	C	G	0.199582	-0.083895	0.0165276	4.15451e-07	2382	Chenodeoxycholic acid
GCST90616309	rs12829704	12	21388621	G	A	0.197495	-0.0770736	0.0165895	3.57166e-06	2382	Chenodeoxycholic acid
GCST90616309	rs73067080	12	21388829	T	C	0.163257	0.101371	0.0177787	1.33334e-08	2382	Chenodeoxycholic acid
GCST90616309	rs56164184	12	21389817	T	C	0.197912	-0.0782752	0.0165831	2.49431e-06	2382	Chenodeoxycholic acid
GCST90616309	rs34111581	12	21390364	T	C	0.197912	-0.0782752	0.0165831	2.49431e-06	2382	Chenodeoxycholic acid
GCST90616309	rs12371604	12	21391336	T	C	0.224635	0.0797985	0.0158501	5.15086e-07	2382	Chenodeoxycholic acid
GCST90616309	rs12369881	12	21391352	G	A	0.165762	0.0988883	0.0176638	2.41474e-08	2382	Chenodeoxycholic acid
GCST90616309	rs12366582	12	21391608	A	G	0.165762	0.0988883	0.0176638	2.41474e-08	2382	Chenodeoxycholic acid
GCST90616309	rs12815795	12	21391818	T	C	0.197912	-0.0782752	0.0165831	2.49431e-06	2382	Chenodeoxycholic acid
GCST90616309	rs11045891	12	21392572	A	C	0.197912	-0.0782752	0.0165831	2.49431e-06	2382	Chenodeoxycholic acid
GCST90616309	rs11045892	12	21392794	A	G	0.197912	-0.0782752	0.0165831	2.49431e-06	2382	Chenodeoxycholic acid
GCST90616309	rs11045893	12	21392819	T	C	0.197912	-0.0782752	0.0165831	2.49431e-06	2382	Chenodeoxycholic acid
GCST90616309	rs12370842	12	21393586	G	A	0.197912	-0.0782752	0.0165831	2.49431e-06	2382	Chenodeoxycholic acid
GCST90616309	rs11045896	12	21393651	A	C	0.224426	0.0803235	0.0158705	4.48797e-07	2382	Chenodeoxycholic acid
GCST90616309	rs12372593	12	21393829	T	A	0.197912	-0.0782752	0.0165831	2.49431e-06	2382	Chenodeoxycholic acid
GCST90616309	rs12367506	12	21393830	A	T	0.197912	-0.0782752	0.0165831	2.49431e-06	2382	Chenodeoxycholic acid
GCST90616309	rs11045897	12	21394544	G	A	0.197912	-0.0782752	0.0165831	2.49431e-06	2382	Chenodeoxycholic acid
GCST90616309	rs11045899	12	21395835	A	T	0.165762	0.0988883	0.0176638	2.41474e-08	2382	Chenodeoxycholic acid
GCST90616309	rs7960688	12	21395869	G	C	0.197912	-0.0782752	0.0165831	2.49431e-06	2382	Chenodeoxycholic acid
GCST90616309	rs7960384	12	21395908	A	G	0.197912	-0.0782752	0.0165831	2.49431e-06	2382	Chenodeoxycholic acid
GCST90616309	rs11494720	12	21396865	G	A	0.197912	-0.0782752	0.0165831	2.49431e-06	2382	Chenodeoxycholic acid
GCST90616309	rs55773124	12	21397957	A	C	0.197912	-0.0782752	0.0165831	2.49431e-06	2382	Chenodeoxycholic acid
GCST90616309	rs73069021	12	21399955	G	A	0.16263	0.0988302	0.0178251	3.27771e-08	2382	Chenodeoxycholic acid
GCST90616309	rs59205959	12	21400966	G	A	0.165762	0.0996337	0.0176625	1.89291e-08	2382	Chenodeoxycholic acid
GCST90616309	rs58989256	12	21401146	G	A	0.223591	0.0805536	0.0159097	4.44191e-07	2382	Chenodeoxycholic acid
GCST90616309	rs73069028	12	21402439	G	A	0.165553	0.0994922	0.0176671	1.99853e-08	2382	Chenodeoxycholic acid
GCST90616309	rs73069030	12	21402569	A	G	0.165553	0.0994922	0.0176671	1.99853e-08	2382	Chenodeoxycholic acid
GCST90616309	rs113681054	12	21402979	T	C	0.165553	0.0994922	0.0176671	1.99853e-08	2382	Chenodeoxycholic acid
GCST90616309	rs73069032	12	21403491	G	A	0.165553	0.0994922	0.0176671	1.99853e-08	2382	Chenodeoxycholic acid
GCST90616309	rs73069037	12	21404866	A	C	0.165344	0.100307	0.0176994	1.62768e-08	2382	Chenodeoxycholic acid
GCST90616309	rs11045904	12	21406765	G	A	0.197704	-0.0787153	0.0165828	2.19038e-06	2382	Chenodeoxycholic acid
GCST90616309	rs11045905	12	21406818	T	C	0.197704	-0.0787153	0.0165828	2.19038e-06	2382	Chenodeoxycholic acid
GCST90616309	rs149969059	12	21407615	A	T	0.197704	-0.0787153	0.0165828	2.19038e-06	2382	Chenodeoxycholic acid
GCST90616309	rs11045909	12	21411206	C	G	0.165136	0.0983376	0.0177075	3.11494e-08	2382	Chenodeoxycholic acid
GCST90616309	rs11513226	12	21411449	A	G	0.197286	-0.0781942	0.0165885	2.57342e-06	2382	Chenodeoxycholic acid
GCST90616309	rs11513228	12	21411854	T	C	0.197286	-0.0781942	0.0165885	2.57342e-06	2382	Chenodeoxycholic acid
GCST90616309	rs11519067	12	21412403	A	T	0.164509	0.0980798	0.0177194	3.45319e-08	2382	Chenodeoxycholic acid
GCST90616309	rs11519068	12	21412443	T	C	0.164509	0.0980798	0.0177194	3.45319e-08	2382	Chenodeoxycholic acid
GCST90616309	rs56031203	12	21427868	A	G	0.0242171	0.213735	0.0424939	5.28032e-07	2382	Chenodeoxycholic acid
GCST90616309	rs117352871	12	21432343	A	G	0.0242171	0.213735	0.0424939	5.28032e-07	2382	Chenodeoxycholic acid
GCST90616309	rs4149000	12	21447997	C	T	0.131524	0.0939312	0.0191258	9.67075e-07	2382	Chenodeoxycholic acid
GCST90616309	rs16923647	12	21451395	C	T	0.12547	0.0974805	0.0197317	8.34699e-07	2382	Chenodeoxycholic acid
GCST90616309	rs75208026	12	21499248	T	C	0.0248434	0.19493	0.0424485	4.61775e-06	2382	Chenodeoxycholic acid
GCST90616309	rs10770803	12	21513827	C	T	0.964927	-0.181039	0.0357829	4.53033e-07	2382	Chenodeoxycholic acid
GCST90616309	rs11045999	12	21515363	G	C	0.965136	-0.18508	0.0358642	2.66729e-07	2382	Chenodeoxycholic acid
GCST90616309	rs80327461	12	21520971	G	A	0.034238	0.180788	0.0361859	6.27899e-07	2382	Chenodeoxycholic acid
GCST90616309	rs77247085	12	21520972	C	T	0.034238	0.180788	0.0361859	6.27899e-07	2382	Chenodeoxycholic acid
GCST90616309	rs35206545	13	24224172	T	C	0.00247859	0.649215	0.135561	1.78776e-06	2206	Chenodeoxycholic acid
GCST90616309	rs34781722	13	83963064	A	G	0.0162839	0.255705	0.0509839	5.68604e-07	2382	Chenodeoxycholic acid
GCST90616309	rs34028301	13	83971899	T	C	0.0160752	0.257289	0.0513012	5.69023e-07	2382	Chenodeoxycholic acid
GCST90616309	rs12858525	13	84028860	T	C	0.0158664	0.248479	0.052325	2.1693e-06	2382	Chenodeoxycholic acid
GCST90616309	rs575332192	14	42675903	C	G	0.00438982	0.483932	0.102006	2.22531e-06	2268	Chenodeoxycholic acid
GCST90616309	rs80035302	14	42680898	C	T	0.00438982	0.483932	0.102006	2.22531e-06	2268	Chenodeoxycholic acid
GCST90616309	rs116878945	14	48910576	G	A	0.051357	0.132807	0.0298528	9.03816e-06	2382	Chenodeoxycholic acid
GCST90616309	rs146376964	14	48975532	C	T	0.0498956	0.146767	0.0303501	1.41163e-06	2382	Chenodeoxycholic acid
GCST90616309	rs147712091	14	49000541	C	T	0.0509395	0.135932	0.0300967	6.59629e-06	2382	Chenodeoxycholic acid
GCST90616309	rs4310829	15	39671879	G	A	0.585386	-0.0608266	0.0131988	4.27159e-06	2382	Chenodeoxycholic acid
GCST90616309	rs11643795	16	24599083	G	A	0.344885	-0.0617199	0.0136045	5.99943e-06	2382	Chenodeoxycholic acid
GCST90616309	rs12934089	16	24599205	T	C	0.344885	-0.0617199	0.0136045	5.99943e-06	2382	Chenodeoxycholic acid
GCST90616309	rs12934445	16	24599458	T	C	0.345094	-0.0604438	0.0136076	9.32717e-06	2382	Chenodeoxycholic acid
GCST90616309	rs12933192	16	24599465	A	T	0.345094	-0.0604438	0.0136076	9.32717e-06	2382	Chenodeoxycholic acid
GCST90616309	rs12933467	16	24599516	C	T	0.345094	-0.0604438	0.0136076	9.32717e-06	2382	Chenodeoxycholic acid
GCST90616309	rs185071549	16	63091739	T	A	0.00501253	0.416103	0.0927598	7.61185e-06	2382	Chenodeoxycholic acid
GCST90616309	rs77570684	17	62013818	C	A	0.00112714	0.936951	0.200778	3.24758e-06	2206	Chenodeoxycholic acid
GCST90616309	rs138841597	17	62014178	T	C	0.00112714	0.936951	0.200778	3.24758e-06	2206	Chenodeoxycholic acid
GCST90616309	rs113012761	17	62016774	T	C	0.0012931	0.927284	0.18447	5.37576e-07	2308	Chenodeoxycholic acid
GCST90616309	rs307136	18	37500079	A	C	0.980376	-0.212521	0.0472183	7.09774e-06	2382	Chenodeoxycholic acid
GCST90616309	rs2163856	19	10344594	T	C	0.793319	-0.0715806	0.0160866	8.99808e-06	2382	Chenodeoxycholic acid
GCST90616309	rs113607955	19	48336900	C	T	0.183925	-0.0871148	0.0168585	2.57276e-07	2382	Chenodeoxycholic acid
GCST90616309	rs62128766	19	48337812	C	T	0.186639	-0.0882061	0.0168311	1.74189e-07	2382	Chenodeoxycholic acid
GCST90616309	rs62128767	19	48337897	G	A	0.182255	-0.0903858	0.0169471	1.05567e-07	2382	Chenodeoxycholic acid
GCST90616309	rs111452074	19	48338590	C	T	0.182255	-0.0904475	0.0169703	1.07679e-07	2382	Chenodeoxycholic acid
GCST90616309	rs62128802	19	48341814	C	T	0.182463	-0.0895822	0.0169956	1.48068e-07	2382	Chenodeoxycholic acid
GCST90616309	rs112686135	19	48342085	T	C	0.183716	-0.0890345	0.0169526	1.63961e-07	2382	Chenodeoxycholic acid
GCST90616309	rs112202398	19	48343903	G	A	0.181837	-0.091413	0.0169935	8.21486e-08	2382	Chenodeoxycholic acid
GCST90616309	rs62128808	19	48344270	C	T	0.182255	-0.0911698	0.0169639	8.44131e-08	2382	Chenodeoxycholic acid
GCST90616309	rs62128809	19	48344513	G	A	0.182255	-0.0911698	0.0169639	8.44131e-08	2382	Chenodeoxycholic acid
GCST90616309	rs62128810	19	48345604	C	T	0.182255	-0.0911698	0.0169639	8.44131e-08	2382	Chenodeoxycholic acid
GCST90616309	rs62128811	19	48346509	C	G	0.182881	-0.0908378	0.0169548	9.24805e-08	2382	Chenodeoxycholic acid
GCST90616309	rs62128812	19	48346893	G	A	0.182881	-0.0908378	0.0169548	9.24805e-08	2382	Chenodeoxycholic acid
GCST90616309	rs62128813	19	48347019	C	T	0.18309	-0.0917173	0.0169504	6.90256e-08	2382	Chenodeoxycholic acid
GCST90616309	rs62128815	19	48349258	G	A	0.183925	-0.0912262	0.0169109	7.55527e-08	2382	Chenodeoxycholic acid
GCST90616309	rs111969167	19	48349546	T	C	0.183925	-0.0912262	0.0169109	7.55527e-08	2382	Chenodeoxycholic acid
GCST90616309	rs112150833	19	48349615	C	T	0.18476	-0.0867181	0.0169105	3.16534e-07	2382	Chenodeoxycholic acid
GCST90616309	rs7249355	19	48350019	C	T	0.183925	-0.0912262	0.0169109	7.55527e-08	2382	Chenodeoxycholic acid
GCST90616309	rs62128816	19	48350030	A	T	0.182881	-0.0908378	0.0169548	9.24805e-08	2382	Chenodeoxycholic acid
GCST90616309	rs58914460	19	48350847	C	T	0.208768	-0.0837406	0.0159738	1.726e-07	2382	Chenodeoxycholic acid
GCST90616309	rs62128818	19	48351092	G	A	0.182881	-0.0908378	0.0169548	9.24805e-08	2382	Chenodeoxycholic acid
GCST90616309	rs10410350	19	48352364	A	G	0.185177	-0.0904124	0.0168743	9.23081e-08	2382	Chenodeoxycholic acid
GCST90616309	rs76234461	19	48353418	T	G	0.183925	-0.0927812	0.0169148	4.57046e-08	2382	Chenodeoxycholic acid
GCST90616309	rs62128819	19	48353605	A	G	0.183716	-0.0932281	0.0169156	3.94757e-08	2382	Chenodeoxycholic acid
GCST90616309	rs10426277	19	48354161	T	C	0.185386	-0.094324	0.0168377	2.3657e-08	2382	Chenodeoxycholic acid
GCST90616309	rs10408997	19	48355759	T	C	0.187265	-0.093675	0.0167937	2.71113e-08	2382	Chenodeoxycholic acid
GCST90616309	rs17272617	19	48357360	G	A	0.183716	-0.0934238	0.016918	3.71587e-08	2382	Chenodeoxycholic acid
GCST90616309	rs61346471	19	48358843	T	C	0.183507	-0.0955088	0.0169141	1.83189e-08	2382	Chenodeoxycholic acid
GCST90616309	rs76531193	19	48360691	T	A	0.162422	-0.0990632	0.0178084	2.95556e-08	2382	Chenodeoxycholic acid
GCST90616309	rs62128824	19	48361924	T	C	0.16952	-0.0971749	0.0175958	3.70612e-08	2382	Chenodeoxycholic acid
GCST90616309	rs62128825	19	48362237	C	T	0.16618	-0.0980703	0.0177827	3.86972e-08	2382	Chenodeoxycholic acid
GCST90616309	rs296396	19	48365523	T	C	0.832568	0.0956899	0.0177304	7.45607e-08	2382	Chenodeoxycholic acid
GCST90616309	rs62128827	19	48365568	C	T	0.167432	-0.0956899	0.0177304	7.45607e-08	2382	Chenodeoxycholic acid
GCST90616309	rs296393	19	48366505	T	C	0.832359	0.0946838	0.017702	9.70823e-08	2382	Chenodeoxycholic acid
GCST90616309	rs296391	19	48368534	C	T	0.829019	0.0913548	0.0174901	1.91219e-07	2382	Chenodeoxycholic acid
GCST90616309	rs212101	19	48369007	A	C	0.829645	0.0926175	0.0174484	1.21141e-07	2382	Chenodeoxycholic acid
GCST90616309	rs296389	19	48369039	C	A	0.828184	0.0894123	0.0174227	3.10163e-07	2382	Chenodeoxycholic acid
GCST90616309	rs296387	19	48369314	C	T	0.828184	0.0878891	0.0174275	4.92799e-07	2382	Chenodeoxycholic acid
GCST90616309	rs296386	19	48369432	T	C	0.82881	0.0866433	0.0174452	7.3013e-07	2382	Chenodeoxycholic acid
GCST90616309	rs296385	19	48369844	G	C	0.830271	0.0907723	0.0175476	2.49856e-07	2382	Chenodeoxycholic acid
GCST90616309	rs296384	19	48370400	G	T	0.831942	0.0898661	0.0176493	3.82807e-07	2382	Chenodeoxycholic acid
GCST90616309	rs296383	19	48370888	A	G	0.830271	0.0907723	0.0175476	2.49856e-07	2382	Chenodeoxycholic acid
GCST90616309	rs296382	19	48370918	C	A	0.830271	0.0914791	0.0175707	2.09257e-07	2382	Chenodeoxycholic acid
GCST90616309	rs296381	19	48371102	C	T	0.829436	0.0894075	0.0174769	3.3766e-07	2382	Chenodeoxycholic acid
GCST90616309	rs296380	19	48371283	G	A	0.830063	0.0900777	0.0175431	3.05767e-07	2382	Chenodeoxycholic acid
GCST90616309	rs296379	19	48371358	A	G	0.829436	0.0894544	0.0175022	3.46131e-07	2382	Chenodeoxycholic acid
GCST90616309	rs296369	19	48371853	T	C	0.826305	0.0929998	0.0174237	1.03217e-07	2382	Chenodeoxycholic acid
GCST90616309	rs182420	19	48372195	C	T	0.758246	0.069892	0.0154413	6.30072e-06	2382	Chenodeoxycholic acid
GCST90616309	rs296366	19	48374538	T	C	0.757829	0.0704982	0.0154974	5.66213e-06	2382	Chenodeoxycholic acid
GCST90616309	rs212100	19	48376995	T	C	0.830271	0.0909229	0.0175867	2.53787e-07	2382	Chenodeoxycholic acid
GCST90616309	rs2547233	19	48384026	A	G	0.824487	0.0838412	0.0178349	2.74872e-06	2232	Chenodeoxycholic acid
GCST90616309	rs9304669	19	48384385	T	C	0.822703	0.0841256	0.0177431	2.25871e-06	2232	Chenodeoxycholic acid
GCST90616309	rs10425963	19	48384626	G	A	0.822926	0.0835938	0.0177771	2.73061e-06	2232	Chenodeoxycholic acid
GCST90616309	rs10425975	19	48384635	G	A	0.822926	0.0835938	0.0177771	2.73061e-06	2232	Chenodeoxycholic acid
GCST90616309	rs10425629	19	48384648	C	T	0.822926	0.0835938	0.0177771	2.73061e-06	2232	Chenodeoxycholic acid
GCST90616309	rs10426201	19	48384749	G	A	0.822926	0.0835938	0.0177771	2.73061e-06	2232	Chenodeoxycholic acid
GCST90616309	rs2547231	19	48385057	C	A	0.822703	0.0837758	0.0177719	2.58095e-06	2232	Chenodeoxycholic acid
GCST90616309	rs2637115	19	48385627	T	C	0.822703	0.0837758	0.0177719	2.58095e-06	2232	Chenodeoxycholic acid
GCST90616309	rs296360	19	48388658	T	C	0.173729	-0.0850314	0.0180067	2.47908e-06	2232	Chenodeoxycholic acid
GCST90616309	rs212099	19	48389002	T	A	0.174175	-0.0861026	0.0179953	1.82516e-06	2232	Chenodeoxycholic acid
GCST90616309	rs296361	19	48389363	G	A	0.174175	-0.0861026	0.0179953	1.82516e-06	2232	Chenodeoxycholic acid
GCST90616309	rs2547230	19	48391945	A	T	0.16618	-0.0791423	0.0176057	7.284e-06	2382	Chenodeoxycholic acid
GCST90616309	rs62129970	19	48393351	C	T	0.167015	-0.0791719	0.0175876	7.0731e-06	2382	Chenodeoxycholic acid
GCST90616309	rs62129971	19	48393387	C	T	0.167015	-0.0791719	0.0175876	7.0731e-06	2382	Chenodeoxycholic acid
GCST90616309	rs2637121	19	48395266	G	T	0.167432	-0.0786698	0.0175791	7.99705e-06	2382	Chenodeoxycholic acid
GCST90616309	rs4384690	19	56750833	C	T	0.184342	0.0763285	0.0172047	9.56313e-06	2382	Chenodeoxycholic acid
GCST90616309	rs7250469	19	56751107	A	C	0.207724	0.0816689	0.0164231	7.07359e-07	2382	Chenodeoxycholic acid
GCST90616309	rs142473569	21	18893782	A	G	0.000464253	1.4278	0.319992	8.54555e-06	2141	Chenodeoxycholic acid
GCST90616309	rs116225873	21	28488824	C	T	0.00257954	0.612622	0.130575	2.86867e-06	2314	Chenodeoxycholic acid
GCST90616309	rs115666179	21	28510273	G	A	0.00257954	0.612622	0.130575	2.86867e-06	2314	Chenodeoxycholic acid
GCST90616254	rs190785793	1	68950637	A	T	0.00459674	0.317416	0.0713229	8.97946e-06	2324	Tauroursodeoxycholic acid
GCST90616254	rs10800706	1	200496095	A	G	0.820251	-0.059959	0.0131378	5.28676e-06	2324	Tauroursodeoxycholic acid
GCST90616254	rs10919967	1	200502671	A	G	0.820459	-0.0609619	0.0131291	3.6226e-06	2324	Tauroursodeoxycholic acid
GCST90616254	rs11590514	1	210680382	G	A	0.0501044	0.100844	0.0227054	9.35923e-06	2324	Tauroursodeoxycholic acid
GCST90616254	rs59920668	2	8720355	G	A	0.0011489	0.726192	0.152864	2.16631e-06	2109	Tauroursodeoxycholic acid
GCST90616254	rs146093219	2	9817202	G	C	0.000677201	0.963355	0.196611	1.03183e-06	2147	Tauroursodeoxycholic acid
GCST90616254	rs528556805	2	136012473	G	A	0.00303424	0.508061	0.0947567	9.09788e-08	2238	Tauroursodeoxycholic acid
GCST90616254	rs188552436	2	137266178	A	G	0.007109	0.293752	0.0614568	1.86892e-06	2251	Tauroursodeoxycholic acid
GCST90616254	rs192540860	2	176232258	T	G	0.00793982	0.256209	0.0555456	4.19498e-06	2324	Tauroursodeoxycholic acid
GCST90616254	rs143269859	2	176273044	T	C	0.00773088	0.255125	0.0563085	6.17547e-06	2324	Tauroursodeoxycholic acid
GCST90616254	rs183951742	2	188120642	G	A	0.000887705	0.92429	0.197282	2.97194e-06	2184	Tauroursodeoxycholic acid
GCST90616254	rs2042464	2	207294387	A	T	0.148017	0.0666322	0.0139922	2.03503e-06	2324	Tauroursodeoxycholic acid
GCST90616254	rs116159847	3	13444081	G	A	0.00425351	0.352709	0.0787048	7.78467e-06	2283	Tauroursodeoxycholic acid
GCST90616254	rs34539328	3	21772580	A	G	0.018797	0.167452	0.0363507	4.31678e-06	2324	Tauroursodeoxycholic acid
GCST90616254	rs149980112	3	57113697	C	T	0.00638026	0.281552	0.0617681	5.43438e-06	2280	Tauroursodeoxycholic acid
GCST90616254	rs114941508	3	68687324	T	A	0.0148225	0.188786	0.040625	3.55738e-06	2324	Tauroursodeoxycholic acid
GCST90616254	rs181482379	3	110466539	A	T	0.00355054	0.381368	0.0827803	4.30834e-06	2324	Tauroursodeoxycholic acid
GCST90616254	rs149345765	3	113065657	C	G	0.017335	0.181107	0.037838	1.80588e-06	2324	Tauroursodeoxycholic acid
GCST90616254	rs113060529	3	113069879	G	A	0.017335	0.181107	0.037838	1.80588e-06	2324	Tauroursodeoxycholic acid
GCST90616254	rs144686610	3	113132962	G	T	0.0176371	0.180418	0.0379018	2.05674e-06	2285	Tauroursodeoxycholic acid
GCST90616254	rs115004645	3	156636724	G	A	0.0728601	0.0847921	0.0190154	8.62482e-06	2324	Tauroursodeoxycholic acid
GCST90616254	rs11928091	3	156672268	T	G	0.0713987	0.0849785	0.0191699	9.73285e-06	2324	Tauroursodeoxycholic acid
GCST90616254	rs10936044	3	156699707	T	G	0.0757829	0.0874266	0.0186358	2.87362e-06	2324	Tauroursodeoxycholic acid
GCST90616254	rs11714269	3	156700853	G	A	0.0757829	0.0874266	0.0186358	2.87362e-06	2324	Tauroursodeoxycholic acid
GCST90616254	rs1871967	3	156700986	A	G	0.0749478	0.0906828	0.0187092	1.3373e-06	2324	Tauroursodeoxycholic acid
GCST90616254	rs10936045	3	156707577	C	T	0.0845511	0.0801823	0.017819	7.13986e-06	2324	Tauroursodeoxycholic acid
GCST90616254	rs10936046	3	156708054	T	C	0.0803758	0.0825987	0.018191	5.89794e-06	2324	Tauroursodeoxycholic acid
GCST90616254	rs11920497	3	156709318	C	T	0.0832985	0.0810108	0.0179164	6.44837e-06	2324	Tauroursodeoxycholic acid
GCST90616254	rs77626414	3	156711205	T	C	0.0805846	0.0818429	0.0181746	7.02991e-06	2324	Tauroursodeoxycholic acid
GCST90616254	rs76511476	3	156712518	C	G	0.0791232	0.0833906	0.0182986	5.45507e-06	2324	Tauroursodeoxycholic acid
GCST90616254	rs113884299	4	33427730	G	T	0.00698828	0.271472	0.0607003	8.1446e-06	2150	Tauroursodeoxycholic acid
GCST90616254	rs112127223	4	33455288	A	G	0.00699143	0.271472	0.0607003	8.1446e-06	2150	Tauroursodeoxycholic acid
GCST90616254	rs76843278	4	40570693	C	T	0.00292398	0.383314	0.0858523	8.40059e-06	2324	Tauroursodeoxycholic acid
GCST90616254	rs710834	4	89618837	T	C	0.343215	-0.052096	0.0106393	1.04301e-06	2324	Tauroursodeoxycholic acid
GCST90616254	rs78912900	5	52519960	C	G	0.00180261	0.776694	0.128615	1.82545e-09	2155	Tauroursodeoxycholic acid
GCST90616254	rs75792675	5	52527656	A	G	0.00180261	0.776694	0.128615	1.82545e-09	2155	Tauroursodeoxycholic acid
GCST90616254	rs75862037	5	52551564	A	G	0.00174672	0.77552	0.128497	1.85678e-09	2223	Tauroursodeoxycholic acid
GCST90616254	rs146164825	5	52585708	C	T	0.00180261	0.776694	0.128615	1.82545e-09	2155	Tauroursodeoxycholic acid
GCST90616254	rs73754229	5	52665516	A	T	0.00283843	0.482004	0.0988286	1.15319e-06	2223	Tauroursodeoxycholic acid
GCST90616254	rs337706	5	113744455	A	C	0.109603	0.0712181	0.0160053	9.01115e-06	2324	Tauroursodeoxycholic acid
GCST90616254	rs112291811	5	141415357	G	T	0.0074171	0.296034	0.0588212	5.22625e-07	2223	Tauroursodeoxycholic acid
GCST90616254	rs116099606	5	146808630	G	A	0.000471254	1.08958	0.240138	6.02976e-06	2056	Tauroursodeoxycholic acid
GCST90616254	rs114472082	5	146815060	G	A	0.000471254	1.08958	0.240138	6.02976e-06	2056	Tauroursodeoxycholic acid
GCST90616254	rs75013707	5	146821155	C	T	0.000471254	1.08958	0.240138	6.02976e-06	2056	Tauroursodeoxycholic acid
GCST90616254	rs183769961	5	146833275	C	A	0.000471254	1.08958	0.240138	6.02976e-06	2056	Tauroursodeoxycholic acid
GCST90616254	rs143454509	5	146838142	G	T	0.000471254	1.08958	0.240138	6.02976e-06	2056	Tauroursodeoxycholic acid
GCST90616254	rs116625079	5	146842018	T	C	0.000471254	1.08958	0.240138	6.02976e-06	2056	Tauroursodeoxycholic acid
GCST90616254	rs147764558	5	146844885	C	T	0.000450857	1.08087	0.241195	7.8116e-06	2150	Tauroursodeoxycholic acid
GCST90616254	rs75498979	5	146845304	T	C	0.000471254	1.08958	0.240138	6.02976e-06	2056	Tauroursodeoxycholic acid
GCST90616254	rs114239103	5	146846099	T	C	0.000471254	1.08958	0.240138	6.02976e-06	2056	Tauroursodeoxycholic acid
GCST90616254	rs115630346	5	146848219	T	C	0.000471254	1.08958	0.240138	6.02976e-06	2056	Tauroursodeoxycholic acid
GCST90616254	rs145565547	5	148219366	G	A	0.0075188	0.285087	0.0596297	1.8549e-06	2324	Tauroursodeoxycholic acid
GCST90616254	rs146534219	5	148224979	C	G	0.00722482	0.320077	0.0615842	2.20247e-07	2283	Tauroursodeoxycholic acid
GCST90616254	rs114978187	5	148228486	C	A	0.00730994	0.303147	0.0605346	5.92243e-07	2324	Tauroursodeoxycholic acid
GCST90616254	rs78358615	5	148229573	A	T	0.0075188	0.285187	0.0596399	1.84701e-06	2324	Tauroursodeoxycholic acid
GCST90616254	rs73276519	5	148233118	G	C	0.00772765	0.26962	0.0587925	4.76124e-06	2324	Tauroursodeoxycholic acid
GCST90616254	rs1432626	5	148234391	C	T	0.00772765	0.26962	0.0587925	4.76124e-06	2324	Tauroursodeoxycholic acid
GCST90616254	rs142090351	5	148236634	A	G	0.0075188	0.28658	0.0596503	1.65261e-06	2324	Tauroursodeoxycholic acid
GCST90616254	rs57108954	5	148237385	T	C	0.0075188	0.28658	0.0596503	1.65261e-06	2324	Tauroursodeoxycholic acid
GCST90616254	rs77136379	5	148268030	G	A	0.00835422	0.283423	0.0563138	5.20487e-07	2324	Tauroursodeoxycholic acid
GCST90616254	rs1422909	5	174679840	T	C	0.950522	-0.105376	0.0228694	4.29358e-06	2324	Tauroursodeoxycholic acid
GCST90616254	rs79155348	6	7588353	G	A	0.0398747	0.114624	0.0257115	8.66603e-06	2324	Tauroursodeoxycholic acid
GCST90616254	rs55737108	6	7590408	C	A	0.0365344	0.120669	0.0267778	6.92628e-06	2324	Tauroursodeoxycholic acid
GCST90616254	rs151074358	6	53704390	C	T	0.00591846	0.305832	0.0685003	8.42655e-06	2210	Tauroursodeoxycholic acid
GCST90616254	rs41273890	6	53787638	G	T	0.00613766	0.314145	0.067142	3.06168e-06	2210	Tauroursodeoxycholic acid
GCST90616254	rs41266765	6	75827345	G	T	0.0162907	0.196287	0.0395406	7.40491e-07	2324	Tauroursodeoxycholic acid
GCST90616254	rs79618512	6	77047939	G	T	0.00135257	0.64511	0.139848	4.2062e-06	2150	Tauroursodeoxycholic acid
GCST90616254	rs4708257	6	77102815	A	C	0.00654736	0.291598	0.0647445	7.0228e-06	2223	Tauroursodeoxycholic acid
GCST90616254	rs74619358	6	77105741	T	A	0.00655022	0.291598	0.0647445	7.0228e-06	2223	Tauroursodeoxycholic acid
GCST90616254	rs78577897	6	77110622	T	C	0.00654736	0.291598	0.0647445	7.0228e-06	2223	Tauroursodeoxycholic acid
GCST90616254	rs75981772	6	77116917	T	C	0.00654736	0.291598	0.0647445	7.0228e-06	2223	Tauroursodeoxycholic acid
GCST90616254	rs75743342	6	77124349	T	A	0.00654736	0.291598	0.0647445	7.0228e-06	2223	Tauroursodeoxycholic acid
GCST90616254	rs74635438	6	77124491	T	C	0.00654736	0.291598	0.0647445	7.0228e-06	2223	Tauroursodeoxycholic acid
GCST90616254	rs80137010	6	77139584	A	G	0.00654736	0.291598	0.0647445	7.0228e-06	2223	Tauroursodeoxycholic acid
GCST90616254	rs4708265	6	77151631	G	A	0.00654736	0.291598	0.0647445	7.0228e-06	2223	Tauroursodeoxycholic acid
GCST90616254	rs76863647	6	77152638	T	C	0.00654736	0.291598	0.0647445	7.0228e-06	2223	Tauroursodeoxycholic acid
GCST90616254	rs12660492	6	77153254	A	G	0.00654736	0.291598	0.0647445	7.0228e-06	2223	Tauroursodeoxycholic acid
GCST90616254	rs75798940	6	77155215	T	C	0.00654736	0.291598	0.0647445	7.0228e-06	2223	Tauroursodeoxycholic acid
GCST90616254	rs78894795	6	77156827	C	T	0.00655022	0.291598	0.0647445	7.0228e-06	2223	Tauroursodeoxycholic acid
GCST90616254	rs4708269	6	77158596	G	C	0.00654736	0.291598	0.0647445	7.0228e-06	2223	Tauroursodeoxycholic acid
GCST90616254	rs4708270	6	77158847	T	G	0.00654736	0.291598	0.0647445	7.0228e-06	2223	Tauroursodeoxycholic acid
GCST90616254	rs12660100	6	77159437	C	T	0.00654736	0.291598	0.0647445	7.0228e-06	2223	Tauroursodeoxycholic acid
GCST90616254	rs117615196	6	77159651	C	T	0.00654736	0.291598	0.0647445	7.0228e-06	2223	Tauroursodeoxycholic acid
GCST90616254	rs76391190	6	77161823	G	A	0.00654736	0.291598	0.0647445	7.0228e-06	2223	Tauroursodeoxycholic acid
GCST90616254	rs181022188	6	99948513	A	C	0.00258621	0.46176	0.102818	7.44955e-06	2251	Tauroursodeoxycholic acid
GCST90616254	rs117051541	7	1713275	C	T	0.0413361	0.112047	0.0247458	6.26008e-06	2324	Tauroursodeoxycholic acid
GCST90616254	rs538849988	7	8056217	G	C	0.00301724	0.480747	0.0910216	1.40437e-07	2251	Tauroursodeoxycholic acid
GCST90616254	rs575328271	7	8057314	A	G	0.00301724	0.480747	0.0910216	1.40437e-07	2251	Tauroursodeoxycholic acid
GCST90616254	rs556384301	7	8090553	G	C	0.00301724	0.480747	0.0910216	1.40437e-07	2251	Tauroursodeoxycholic acid
GCST90616254	rs535608165	7	8146063	C	T	0.00301724	0.480747	0.0910216	1.40437e-07	2251	Tauroursodeoxycholic acid
GCST90616254	rs141984436	7	46588739	T	C	0.0258873	0.139427	0.0312212	8.36257e-06	2324	Tauroursodeoxycholic acid
GCST90616254	rs362796	7	103201527	T	C	0.000450857	1.08072	0.24155	8.07793e-06	2150	Tauroursodeoxycholic acid
GCST90616254	rs141176766	7	132409094	G	A	0.0078623	0.265869	0.0573652	3.77842e-06	2283	Tauroursodeoxycholic acid
GCST90616254	rs59487855	7	132450289	C	A	0.0148225	0.178434	0.0401653	9.31322e-06	2324	Tauroursodeoxycholic acid
GCST90616254	rs189490942	7	132762862	G	A	0.0087756	0.248403	0.0542378	4.90004e-06	2324	Tauroursodeoxycholic acid
GCST90616254	rs117258646	7	134032385	A	G	0.00573492	0.311391	0.0701764	9.54817e-06	2283	Tauroursodeoxycholic acid
GCST90616254	rs4831846	8	12728423	G	C	0.102296	0.0758833	0.0167746	6.38572e-06	2324	Tauroursodeoxycholic acid
GCST90616254	rs73214873	8	23920715	C	T	0.00376097	0.452241	0.0803691	2.05584e-08	2324	Tauroursodeoxycholic acid
GCST90616254	rs9643525	8	62036855	A	C	0.0411273	0.113425	0.0249439	5.71781e-06	2324	Tauroursodeoxycholic acid
GCST90616254	rs189447682	8	73346390	T	C	0.00315032	0.440053	0.0914252	1.58895e-06	2156	Tauroursodeoxycholic acid
GCST90616254	rs139473371	8	82980388	C	G	0.00241228	0.489328	0.107875	6.04088e-06	2210	Tauroursodeoxycholic acid
GCST90616254	rs536185020	8	83016955	G	T	0.00263158	0.513523	0.102799	6.33534e-07	2210	Tauroursodeoxycholic acid
GCST90616254	rs142751776	8	83038099	T	C	0.00297493	0.442119	0.0946291	3.15602e-06	2283	Tauroursodeoxycholic acid
GCST90616254	rs534998064	8	83114904	T	C	0.00244553	0.483646	0.102984	2.81553e-06	2182	Tauroursodeoxycholic acid
GCST90616254	rs148413114	8	124548722	T	C	0.00701232	0.281474	0.0606307	3.64049e-06	2283	Tauroursodeoxycholic acid
GCST90616254	rs140663309	8	124594510	C	A	0.00658734	0.288239	0.0625951	4.35743e-06	2283	Tauroursodeoxycholic acid
GCST90616254	rs112278397	8	125121505	C	T	0.00203344	0.509577	0.114493	9.00078e-06	2146	Tauroursodeoxycholic acid
GCST90616254	rs142536656	9	14015555	G	A	0.00337382	0.418629	0.0915709	5.11611e-06	2156	Tauroursodeoxycholic acid
GCST90616254	rs117375329	9	16674466	T	C	0.00459482	0.352252	0.0750111	2.80918e-06	2324	Tauroursodeoxycholic acid
GCST90616254	rs184744888	9	124554000	C	T	0.00459482	0.336448	0.0746047	6.81648e-06	2324	Tauroursodeoxycholic acid
GCST90616254	rs143992511	9	129655578	C	T	0.00175131	0.571263	0.120968	2.47748e-06	2216	Tauroursodeoxycholic acid
GCST90616254	rs188048772	9	129655672	G	C	0.00197023	0.566313	0.114092	7.45126e-07	2216	Tauroursodeoxycholic acid
GCST90616254	rs557602090	9	133525642	A	G	0.00376097	0.386503	0.0805226	1.68904e-06	2324	Tauroursodeoxycholic acid
GCST90616254	rs141519886	10	16764321	T	C	0.00270636	0.540312	0.098592	4.74941e-08	2149	Tauroursodeoxycholic acid
GCST90616254	rs11003255	10	54680808	C	T	0.00645995	0.295251	0.0637969	3.90427e-06	2251	Tauroursodeoxycholic acid
GCST90616254	rs188550277	10	54684124	G	T	0.00636244	0.312662	0.065087	1.66272e-06	2210	Tauroursodeoxycholic acid
GCST90616254	rs150431479	10	74109541	G	A	0.00311249	0.444671	0.0912715	1.18517e-06	2184	Tauroursodeoxycholic acid
GCST90616254	rs138567217	10	74109952	G	C	0.00311249	0.444671	0.0912715	1.18517e-06	2184	Tauroursodeoxycholic acid
GCST90616254	rs147541522	10	74118457	C	A	0.00311249	0.444671	0.0912715	1.18517e-06	2184	Tauroursodeoxycholic acid
GCST90616254	rs141118810	10	74238604	G	A	0.00311249	0.444671	0.0912715	1.18517e-06	2184	Tauroursodeoxycholic acid
GCST90616254	rs3218619	10	90762801	G	A	0.00090212	0.819391	0.170976	1.76165e-06	2150	Tauroursodeoxycholic acid
GCST90616254	rs193011662	11	66401041	T	C	0.00543251	0.330158	0.0697205	2.31862e-06	2324	Tauroursodeoxycholic acid
GCST90616254	rs183190298	11	66452074	C	T	0.00564145	0.311348	0.0683686	5.53924e-06	2324	Tauroursodeoxycholic acid
GCST90616254	rs189042751	11	66660056	G	A	0.0058504	0.323499	0.0670501	1.49369e-06	2324	Tauroursodeoxycholic acid
GCST90616254	rs192921078	11	66730676	G	A	0.00459674	0.38722	0.0762817	4.15949e-07	2324	Tauroursodeoxycholic acid
GCST90616254	rs72960158	11	72306002	C	T	0.00698385	0.346036	0.0623704	3.23534e-08	2223	Tauroursodeoxycholic acid
GCST90616254	rs188192601	11	80761454	G	A	0.00710109	0.260811	0.0586983	9.28133e-06	2324	Tauroursodeoxycholic acid
GCST90616254	rs112816569	11	86218449	C	T	0.000646552	0.941004	0.196916	1.87932e-06	2251	Tauroursodeoxycholic acid
GCST90616254	rs7480623	11	100515844	A	G	0.190397	0.0582791	0.0127846	5.42038e-06	2324	Tauroursodeoxycholic acid
GCST90616254	rs181559007	11	121807607	G	T	0.00188058	0.536524	0.120988	9.71762e-06	2064	Tauroursodeoxycholic acid
GCST90616254	rs12830649	12	12264049	C	G	0.0678497	0.0924578	0.0204429	6.41461e-06	2324	Tauroursodeoxycholic acid
GCST90616254	rs2030917	12	20030097	T	C	0.0148225	0.186055	0.0415164	7.77589e-06	2324	Tauroursodeoxycholic acid
GCST90616254	rs9971946	12	22129164	G	A	0.000682749	0.950718	0.196685	1.43675e-06	2131	Tauroursodeoxycholic acid
GCST90616254	rs7301332	12	22129289	C	T	0.000682749	0.950718	0.196685	1.43675e-06	2131	Tauroursodeoxycholic acid
GCST90616254	rs11046246	12	22134042	C	T	0.00106792	0.804037	0.151983	1.33918e-07	2273	Tauroursodeoxycholic acid
GCST90616254	rs11046247	12	22136171	G	A	0.000682749	0.950718	0.196685	1.43675e-06	2131	Tauroursodeoxycholic acid
GCST90616254	rs115177797	12	22139111	C	T	0.000682749	0.950718	0.196685	1.43675e-06	2131	Tauroursodeoxycholic acid
GCST90616254	rs12301812	12	22148965	G	A	0.000683683	0.952754	0.196261	1.29542e-06	2128	Tauroursodeoxycholic acid
GCST90616254	rs7133201	12	22157645	T	C	0.000683683	0.952754	0.196261	1.29542e-06	2128	Tauroursodeoxycholic acid
GCST90616254	rs7306767	12	22158760	A	T	0.000683683	0.952754	0.196261	1.29542e-06	2128	Tauroursodeoxycholic acid
GCST90616254	rs149869768	12	55230459	T	C	0.0039491	0.377577	0.082925	5.57263e-06	2210	Tauroursodeoxycholic acid
GCST90616254	rs146810973	12	107480657	G	A	0.000683995	0.883171	0.196978	7.73339e-06	2129	Tauroursodeoxycholic acid
GCST90616254	rs117925202	12	109485520	G	C	0.0011558	0.759444	0.170674	9.05482e-06	2099	Tauroursodeoxycholic acid
GCST90616254	rs74085322	13	59928949	T	C	0.00067659	0.87911	0.19693	8.46175e-06	2150	Tauroursodeoxycholic acid
GCST90616254	rs116423763	13	59960782	G	T	0.00067659	0.87911	0.19693	8.46175e-06	2150	Tauroursodeoxycholic acid
GCST90616254	rs57785551	13	59961125	C	T	0.00067659	0.87911	0.19693	8.46175e-06	2150	Tauroursodeoxycholic acid
GCST90616254	rs74085328	13	59965149	C	T	0.00067659	0.87911	0.19693	8.46175e-06	2150	Tauroursodeoxycholic acid
GCST90616254	rs60495118	13	59968364	A	C	0.00067659	0.87911	0.19693	8.46175e-06	2150	Tauroursodeoxycholic acid
GCST90616254	rs74085330	13	59970771	T	G	0.00067659	0.87911	0.19693	8.46175e-06	2150	Tauroursodeoxycholic acid
GCST90616254	rs76235024	13	59980834	G	A	0.000677507	0.880934	0.196492	7.74105e-06	2147	Tauroursodeoxycholic acid
GCST90616254	rs77276688	13	59981086	C	T	0.000677507	0.880934	0.196492	7.74105e-06	2147	Tauroursodeoxycholic acid
GCST90616254	rs75145936	13	59981106	C	A	0.000677507	0.880934	0.196492	7.74105e-06	2147	Tauroursodeoxycholic acid
GCST90616254	rs74085335	13	59982449	A	C	0.000677507	0.880934	0.196492	7.74105e-06	2147	Tauroursodeoxycholic acid
GCST90616254	rs74085337	13	59983564	G	C	0.000677507	0.880934	0.196492	7.74105e-06	2147	Tauroursodeoxycholic acid
GCST90616254	rs139853624	13	59984603	G	A	0.000677507	0.880934	0.196492	7.74105e-06	2147	Tauroursodeoxycholic acid
GCST90616254	rs74085338	13	59989521	T	C	0.000677507	0.880934	0.196492	7.74105e-06	2147	Tauroursodeoxycholic acid
GCST90616254	rs74085339	13	59989542	C	G	0.000677507	0.880934	0.196492	7.74105e-06	2147	Tauroursodeoxycholic acid
GCST90616254	rs74085340	13	59989911	C	A	0.000677507	0.880934	0.196492	7.74105e-06	2147	Tauroursodeoxycholic acid
GCST90616254	rs147087974	13	60029444	G	T	0.000698975	0.877472	0.197112	8.97718e-06	2082	Tauroursodeoxycholic acid
GCST90616254	rs74083915	13	60032098	C	G	0.000698975	0.877472	0.197112	8.97718e-06	2082	Tauroursodeoxycholic acid
GCST90616254	rs74083916	13	60032229	T	C	0.000698975	0.877472	0.197112	8.97718e-06	2082	Tauroursodeoxycholic acid
GCST90616254	rs55733726	13	60035178	G	C	0.000698975	0.877472	0.197112	8.97718e-06	2082	Tauroursodeoxycholic acid
GCST90616254	rs79117741	13	60036504	C	G	0.000698975	0.877472	0.197112	8.97718e-06	2082	Tauroursodeoxycholic acid
GCST90616254	rs74083921	13	60036868	C	T	0.000698975	0.877472	0.197112	8.97718e-06	2082	Tauroursodeoxycholic acid
GCST90616254	rs74083923	13	60037239	A	G	0.000698649	0.877472	0.197112	8.97718e-06	2082	Tauroursodeoxycholic acid
GCST90616254	rs185421378	13	60038383	A	T	0.000698649	0.877472	0.197112	8.97718e-06	2082	Tauroursodeoxycholic acid
GCST90616254	rs74083926	13	60039841	G	A	0.000698649	0.877472	0.197112	8.97718e-06	2082	Tauroursodeoxycholic acid
GCST90616254	rs75903123	13	60045981	A	G	0.000698649	0.877472	0.197112	8.97718e-06	2082	Tauroursodeoxycholic acid
GCST90616254	rs148262193	13	60052281	A	G	0.000698649	0.877472	0.197112	8.97718e-06	2082	Tauroursodeoxycholic acid
GCST90616254	rs74823270	13	60052539	A	G	0.000698649	0.877472	0.197112	8.97718e-06	2082	Tauroursodeoxycholic acid
GCST90616254	rs55707325	13	60054089	C	G	0.000698649	0.877472	0.197112	8.97718e-06	2082	Tauroursodeoxycholic acid
GCST90616254	rs74084714	13	60054265	T	C	0.000698649	0.877472	0.197112	8.97718e-06	2082	Tauroursodeoxycholic acid
GCST90616254	rs74084715	13	60054536	A	G	0.000698649	0.877472	0.197112	8.97718e-06	2082	Tauroursodeoxycholic acid
GCST90616254	rs74084717	13	60054880	A	G	0.000698649	0.877472	0.197112	8.97718e-06	2082	Tauroursodeoxycholic acid
GCST90616254	rs74084718	13	60055613	T	C	0.000698649	0.877472	0.197112	8.97718e-06	2082	Tauroursodeoxycholic acid
GCST90616254	rs74084719	13	60057725	C	T	0.000698649	0.877472	0.197112	8.97718e-06	2082	Tauroursodeoxycholic acid
GCST90616254	rs74084720	13	60057934	A	G	0.000698649	0.877472	0.197112	8.97718e-06	2082	Tauroursodeoxycholic acid
GCST90616254	rs74084721	13	60060663	T	C	0.000698649	0.877472	0.197112	8.97718e-06	2082	Tauroursodeoxycholic acid
GCST90616254	rs74084723	13	60060959	T	G	0.000698649	0.877472	0.197112	8.97718e-06	2082	Tauroursodeoxycholic acid
GCST90616254	rs74084737	13	60070322	G	T	0.000698649	0.877472	0.197112	8.97718e-06	2082	Tauroursodeoxycholic acid
GCST90616254	rs74531797	13	65936170	G	A	0.0164927	0.174943	0.037972	4.30467e-06	2324	Tauroursodeoxycholic acid
GCST90616254	rs147593702	14	20737819	A	T	0.00323137	0.439134	0.0891802	9.09578e-07	2251	Tauroursodeoxycholic acid
GCST90616254	rs78699106	14	20738967	C	G	0.00323137	0.439134	0.0891802	9.09578e-07	2251	Tauroursodeoxycholic acid
GCST90616254	rs78612687	14	20740355	G	T	0.00323137	0.439134	0.0891802	9.09578e-07	2251	Tauroursodeoxycholic acid
GCST90616254	rs114849279	14	20741129	G	A	0.00344531	0.430912	0.0862681	6.33928e-07	2251	Tauroursodeoxycholic acid
GCST90616254	rs28841269	14	20742402	G	T	0.00344531	0.430912	0.0862681	6.33928e-07	2251	Tauroursodeoxycholic acid
GCST90616254	rs192543929	14	43119553	C	T	0.00960735	0.231532	0.0517552	8.06548e-06	2324	Tauroursodeoxycholic acid
GCST90616254	rs139720959	14	71239481	T	C	0.00524017	0.316966	0.070116	6.49352e-06	2223	Tauroursodeoxycholic acid
GCST90616254	rs149491399	15	67203599	G	T	0.0133723	0.197897	0.042444	3.3021e-06	2324	Tauroursodeoxycholic acid
GCST90616254	rs140534341	15	78633805	G	A	0.0108418	0.218924	0.0485998	6.98747e-06	2283	Tauroursodeoxycholic acid
GCST90616254	rs74556657	15	101266689	T	C	0.0348643	0.124923	0.0270685	4.14553e-06	2324	Tauroursodeoxycholic acid
GCST90616254	rs117110930	15	101294152	A	G	0.0444676	0.104714	0.0236127	9.65651e-06	2324	Tauroursodeoxycholic acid
GCST90616254	rs187194817	16	62645256	G	A	0.00090212	0.892382	0.170448	1.80726e-07	2150	Tauroursodeoxycholic acid
GCST90616254	rs116282807	16	62647673	C	T	0.00090212	0.892382	0.170448	1.80726e-07	2150	Tauroursodeoxycholic acid
GCST90616254	rs76217238	16	62648867	A	G	0.00090212	0.892382	0.170448	1.80726e-07	2150	Tauroursodeoxycholic acid
GCST90616254	rs377077577	17	19140543	T	C	0.00904393	0.243408	0.0521812	3.27431e-06	2251	Tauroursodeoxycholic acid
GCST90616254	rs7219944	17	19141943	C	T	0.00939457	0.225181	0.050519	8.69581e-06	2324	Tauroursodeoxycholic acid
GCST90616254	rs1027872	17	19143510	G	A	0.00939457	0.247775	0.0504775	9.81477e-07	2324	Tauroursodeoxycholic acid
GCST90616254	rs7214668	17	19145270	A	G	0.00939457	0.247775	0.0504775	9.81477e-07	2324	Tauroursodeoxycholic acid
GCST90616254	rs8076509	17	19145932	G	A	0.00939457	0.247775	0.0504775	9.81477e-07	2324	Tauroursodeoxycholic acid
GCST90616254	rs4924957	17	19147130	G	T	0.00939457	0.247775	0.0504775	9.81477e-07	2324	Tauroursodeoxycholic acid
GCST90616254	rs4924958	17	19147194	T	G	0.00960334	0.258172	0.0499487	2.55971e-07	2324	Tauroursodeoxycholic acid
GCST90616254	rs7225740	17	19149835	A	G	0.00939457	0.247775	0.0504775	9.81477e-07	2324	Tauroursodeoxycholic acid
GCST90616254	rs6587062	17	19150112	C	T	0.00939457	0.247775	0.0504775	9.81477e-07	2324	Tauroursodeoxycholic acid
GCST90616254	rs7221000	17	19151602	T	C	0.00981211	0.266729	0.0494177	7.45247e-08	2324	Tauroursodeoxycholic acid
GCST90616254	rs6587068	17	19151651	T	C	0.00939457	0.247775	0.0504775	9.81477e-07	2324	Tauroursodeoxycholic acid
GCST90616254	rs2136306	17	19153533	G	A	0.00981211	0.266729	0.0494177	7.45247e-08	2324	Tauroursodeoxycholic acid
GCST90616254	rs950953	17	19155779	T	C	0.00981211	0.266729	0.0494177	7.45247e-08	2324	Tauroursodeoxycholic acid
GCST90616254	rs950954	17	19155848	A	C	0.00981211	0.266729	0.0494177	7.45247e-08	2324	Tauroursodeoxycholic acid
GCST90616254	rs1396620	17	19156161	G	A	0.00960334	0.258172	0.0499487	2.55971e-07	2324	Tauroursodeoxycholic acid
GCST90616254	rs4312361	17	19156298	G	C	0.00960334	0.258172	0.0499487	2.55971e-07	2324	Tauroursodeoxycholic acid
GCST90616254	rs4417595	17	19156332	A	G	0.00939457	0.247775	0.0504775	9.81477e-07	2324	Tauroursodeoxycholic acid
GCST90616254	rs117342032	17	19156904	A	G	0.00981211	0.266729	0.0494177	7.45247e-08	2324	Tauroursodeoxycholic acid
GCST90616254	rs4924961	17	19162027	G	A	0.0102296	0.252703	0.048463	2.00923e-07	2324	Tauroursodeoxycholic acid
GCST90616254	rs4924778	17	19163690	A	G	0.00981211	0.266729	0.0494177	7.45247e-08	2324	Tauroursodeoxycholic acid
GCST90616254	rs201240125	17	19166637	C	A	0.00981211	0.266729	0.0494177	7.45247e-08	2324	Tauroursodeoxycholic acid
GCST90616254	rs7219384	17	19167577	T	A	0.00981211	0.266729	0.0494177	7.45247e-08	2324	Tauroursodeoxycholic acid
GCST90616254	rs6421429	17	19168109	G	A	0.00960334	0.258172	0.0499487	2.55971e-07	2324	Tauroursodeoxycholic acid
GCST90616254	rs6587193	17	19168320	G	A	0.00960334	0.258172	0.0499487	2.55971e-07	2324	Tauroursodeoxycholic acid
GCST90616254	rs6587194	17	19168335	C	T	0.00981211	0.266729	0.0494177	7.45247e-08	2324	Tauroursodeoxycholic acid
GCST90616254	rs4924964	17	19169801	C	T	0.00960334	0.258172	0.0499487	2.55971e-07	2324	Tauroursodeoxycholic acid
GCST90616254	rs4924966	17	19171006	T	C	0.00981211	0.266729	0.0494177	7.45247e-08	2324	Tauroursodeoxycholic acid
GCST90616254	rs7222274	17	19171432	C	T	0.00960334	0.258172	0.0499487	2.55971e-07	2324	Tauroursodeoxycholic acid
GCST90616254	rs79430260	17	19175644	G	C	0.00981211	0.266729	0.0494177	7.45247e-08	2324	Tauroursodeoxycholic acid
GCST90616254	rs6587198	17	19177063	T	C	0.00960334	0.258172	0.0499487	2.55971e-07	2324	Tauroursodeoxycholic acid
GCST90616254	rs2271237	17	19177528	C	G	0.00981211	0.266729	0.0494177	7.45247e-08	2324	Tauroursodeoxycholic acid
GCST90616254	rs59987016	17	19178396	C	A	0.00981211	0.266729	0.0494177	7.45247e-08	2324	Tauroursodeoxycholic acid
GCST90616254	rs140229165	17	19179784	C	T	0.00960334	0.258172	0.0499487	2.55971e-07	2324	Tauroursodeoxycholic acid
GCST90616254	rs80207107	17	19179980	T	C	0.00960334	0.258172	0.0499487	2.55971e-07	2324	Tauroursodeoxycholic acid
GCST90616254	rs79669345	17	19180083	T	C	0.00960334	0.258172	0.0499487	2.55971e-07	2324	Tauroursodeoxycholic acid
GCST90616254	rs4924968	17	19180190	T	C	0.00960334	0.258172	0.0499487	2.55971e-07	2324	Tauroursodeoxycholic acid
GCST90616254	rs12325948	17	19181113	C	T	0.0125261	0.195433	0.043944	9.10815e-06	2324	Tauroursodeoxycholic acid
GCST90616254	rs150603491	17	19181536	G	A	0.00960334	0.258172	0.0499487	2.55971e-07	2324	Tauroursodeoxycholic acid
GCST90616254	rs4924969	17	19183314	G	C	0.00981211	0.266729	0.0494177	7.45247e-08	2324	Tauroursodeoxycholic acid
GCST90616254	rs4924780	17	19183734	C	G	0.00960334	0.258172	0.0499487	2.55971e-07	2324	Tauroursodeoxycholic acid
GCST90616254	rs4924970	17	19184149	C	G	0.00981211	0.266729	0.0494177	7.45247e-08	2324	Tauroursodeoxycholic acid
GCST90616254	rs3760348	17	19185428	T	C	0.00960334	0.258172	0.0499487	2.55971e-07	2324	Tauroursodeoxycholic acid
GCST90616254	rs4924971	17	19188381	T	C	0.00981211	0.266729	0.0494177	7.45247e-08	2324	Tauroursodeoxycholic acid
GCST90616254	rs4924972	17	19189611	T	G	0.00960334	0.258172	0.0499487	2.55971e-07	2324	Tauroursodeoxycholic acid
GCST90616254	rs3785788	17	19190665	T	C	0.00981211	0.266729	0.0494177	7.45247e-08	2324	Tauroursodeoxycholic acid
GCST90616254	rs7214247	17	19213746	A	G	0.989926	-0.252385	0.0497612	4.26874e-07	2216	Tauroursodeoxycholic acid
GCST90616254	rs6421432	17	19215813	T	G	0.989926	-0.252385	0.0497612	4.26874e-07	2216	Tauroursodeoxycholic acid
GCST90616254	rs9325967	17	19218432	G	A	0.989926	-0.252385	0.0497612	4.26874e-07	2216	Tauroursodeoxycholic acid
GCST90616254	rs3785780	17	19219759	T	A	0.989926	-0.252385	0.0497612	4.26874e-07	2216	Tauroursodeoxycholic acid
GCST90616254	rs3785778	17	19225424	T	C	0.989926	-0.252385	0.0497612	4.26874e-07	2216	Tauroursodeoxycholic acid
GCST90616254	rs3785777	17	19225460	A	G	0.990364	-0.252042	0.0508329	7.65826e-07	2216	Tauroursodeoxycholic acid
GCST90616254	rs6587217	17	19226780	A	C	0.989926	-0.252385	0.0497612	4.26874e-07	2216	Tauroursodeoxycholic acid
GCST90616254	rs4924781	17	19227787	C	T	0.989926	-0.252385	0.0497612	4.26874e-07	2216	Tauroursodeoxycholic acid
GCST90616254	rs4924982	17	19228045	A	G	0.990364	-0.252042	0.0508329	7.65826e-07	2216	Tauroursodeoxycholic acid
GCST90616254	rs4924983	17	19229266	T	C	0.990364	-0.252042	0.0508329	7.65826e-07	2216	Tauroursodeoxycholic acid
GCST90616254	rs7503076	17	19229948	G	C	0.989926	-0.252385	0.0497612	4.26874e-07	2216	Tauroursodeoxycholic acid
GCST90616254	rs7206963	17	19231898	T	C	0.990364	-0.252042	0.0508329	7.65826e-07	2216	Tauroursodeoxycholic acid
GCST90616254	rs2296979	17	19233096	T	C	0.990364	-0.252042	0.0508329	7.65826e-07	2216	Tauroursodeoxycholic acid
GCST90616254	rs4924984	17	19234205	G	C	0.990364	-0.252042	0.0508329	7.65826e-07	2216	Tauroursodeoxycholic acid
GCST90616254	rs7208857	17	19234475	A	G	0.989926	-0.252385	0.0497612	4.26874e-07	2216	Tauroursodeoxycholic acid
GCST90616254	rs3785774	17	19236407	G	T	0.989926	-0.252385	0.0497612	4.26874e-07	2216	Tauroursodeoxycholic acid
GCST90616254	rs11650112	17	19241226	T	C	0.990364	-0.252042	0.0508329	7.65826e-07	2216	Tauroursodeoxycholic acid
GCST90616254	rs8079844	17	19241356	A	G	0.990364	-0.252042	0.0508329	7.65826e-07	2216	Tauroursodeoxycholic acid
GCST90616254	rs4924985	17	19242398	G	A	0.989926	-0.252385	0.0497612	4.26874e-07	2216	Tauroursodeoxycholic acid
GCST90616254	rs7207266	17	19243320	C	A	0.989926	-0.252385	0.0497612	4.26874e-07	2216	Tauroursodeoxycholic acid
GCST90616254	rs7219804	17	19243321	T	A	0.989926	-0.252385	0.0497612	4.26874e-07	2216	Tauroursodeoxycholic acid
GCST90616254	rs7211555	17	19243426	G	C	0.989926	-0.252385	0.0497612	4.26874e-07	2216	Tauroursodeoxycholic acid
GCST90616254	rs12942201	17	19244821	T	C	0.990364	-0.252042	0.0508329	7.65826e-07	2216	Tauroursodeoxycholic acid
GCST90616254	rs12937289	17	19244888	C	T	0.989926	-0.252385	0.0497612	4.26874e-07	2216	Tauroursodeoxycholic acid
GCST90616254	rs8065263	17	19246152	G	C	0.989926	-0.252385	0.0497612	4.26874e-07	2216	Tauroursodeoxycholic acid
GCST90616254	rs4924782	17	19249660	C	A	0.989926	-0.252385	0.0497612	4.26874e-07	2216	Tauroursodeoxycholic acid
GCST90616254	rs9910548	17	19253661	A	C	0.990364	-0.252042	0.0508329	7.65826e-07	2216	Tauroursodeoxycholic acid
GCST90616254	rs8069741	17	19255206	A	C	0.989926	-0.233914	0.0497973	2.79905e-06	2216	Tauroursodeoxycholic acid
GCST90616254	rs8069885	17	19255300	A	G	0.990364	-0.252042	0.0508329	7.65826e-07	2216	Tauroursodeoxycholic acid
GCST90616254	rs8066640	17	19255468	G	A	0.989926	-0.252385	0.0497612	4.26874e-07	2216	Tauroursodeoxycholic acid
GCST90616254	rs7503537	17	19255789	T	G	0.990364	-0.252042	0.0508329	7.65826e-07	2216	Tauroursodeoxycholic acid
GCST90616254	rs9912748	17	19256449	T	C	0.990145	-0.243225	0.0503291	1.44019e-06	2216	Tauroursodeoxycholic acid
GCST90616254	rs12948723	17	19256654	T	G	0.989926	-0.252385	0.0497612	4.26874e-07	2216	Tauroursodeoxycholic acid
GCST90616254	rs1039805	17	19257175	C	T	0.989926	-0.252385	0.0497612	4.26874e-07	2216	Tauroursodeoxycholic acid
GCST90616254	rs6587067	17	19258339	C	T	0.989926	-0.252385	0.0497612	4.26874e-07	2216	Tauroursodeoxycholic acid
GCST90616254	rs8072440	17	19259401	A	G	0.989926	-0.252385	0.0497612	4.26874e-07	2216	Tauroursodeoxycholic acid
GCST90616254	rs4924988	17	19262392	C	T	0.989926	-0.252385	0.0497612	4.26874e-07	2216	Tauroursodeoxycholic acid
GCST90616254	rs7213401	17	19263424	T	G	0.99124	-0.24154	0.0532291	5.99308e-06	2216	Tauroursodeoxycholic acid
GCST90616254	rs6587069	17	19264046	C	T	0.989926	-0.252385	0.0497612	4.26874e-07	2216	Tauroursodeoxycholic acid
GCST90616254	rs6587070	17	19264268	A	T	0.990364	-0.252042	0.0508329	7.65826e-07	2216	Tauroursodeoxycholic acid
GCST90616254	rs6587071	17	19264511	A	C	0.989926	-0.252385	0.0497612	4.26874e-07	2216	Tauroursodeoxycholic acid
GCST90616254	rs6587073	17	19270050	A	G	0.990364	-0.252042	0.0508329	7.65826e-07	2216	Tauroursodeoxycholic acid
GCST90616254	rs6587075	17	19272204	G	A	0.990364	-0.252042	0.0508329	7.65826e-07	2216	Tauroursodeoxycholic acid
GCST90616254	rs6587076	17	19274443	C	G	0.990364	-0.252042	0.0508329	7.65826e-07	2216	Tauroursodeoxycholic acid
GCST90616254	rs6587077	17	19274610	T	C	0.990364	-0.252042	0.0508329	7.65826e-07	2216	Tauroursodeoxycholic acid
GCST90616254	rs7406361	17	19294828	A	G	0.990359	-0.252042	0.0508329	7.65826e-07	2216	Tauroursodeoxycholic acid
GCST90616254	rs12450356	17	19298290	A	G	0.990364	-0.252042	0.0508329	7.65826e-07	2216	Tauroursodeoxycholic acid
GCST90616254	rs57915107	17	19301029	G	C	0.00960334	0.258172	0.0499487	2.55971e-07	2324	Tauroursodeoxycholic acid
GCST90616254	rs143621583	17	19304177	C	T	0.00960334	0.258172	0.0499487	2.55971e-07	2324	Tauroursodeoxycholic acid
GCST90616254	rs12601878	17	19308743	G	A	0.0100209	0.241665	0.0493912	1.0625e-06	2324	Tauroursodeoxycholic acid
GCST90616254	rs75724504	17	19317186	G	C	0.0100209	0.241665	0.0493912	1.0625e-06	2324	Tauroursodeoxycholic acid
GCST90616254	rs77973930	17	19321002	G	A	0.0100209	0.241665	0.0493912	1.0625e-06	2324	Tauroursodeoxycholic acid
GCST90616254	rs74816636	17	19321698	C	T	0.0100209	0.241665	0.0493912	1.0625e-06	2324	Tauroursodeoxycholic acid
GCST90616254	rs74548341	17	19327417	A	G	0.0100209	0.241665	0.0493912	1.0625e-06	2324	Tauroursodeoxycholic acid
GCST90616254	rs12600985	17	19330566	G	A	0.0100209	0.241665	0.0493912	1.0625e-06	2324	Tauroursodeoxycholic acid
GCST90616254	rs12603560	17	19332483	C	G	0.0100209	0.241665	0.0493912	1.0625e-06	2324	Tauroursodeoxycholic acid
GCST90616254	rs116861517	17	19345777	C	T	0.0102296	0.231685	0.0488939	2.28407e-06	2324	Tauroursodeoxycholic acid
GCST90616254	rs144866282	17	19353833	G	A	0.0102296	0.240399	0.0488795	9.35169e-07	2324	Tauroursodeoxycholic acid
GCST90616254	rs2107264	17	19355571	G	A	0.0102296	0.240399	0.0488795	9.35169e-07	2324	Tauroursodeoxycholic acid
GCST90616254	rs76278335	17	19366798	T	G	0.0104384	0.238013	0.0484232	9.49096e-07	2324	Tauroursodeoxycholic acid
GCST90616254	rs139306162	17	19367125	T	G	0.0106472	0.244765	0.0479455	3.57791e-07	2324	Tauroursodeoxycholic acid
GCST90616254	rs117579856	17	19369775	T	C	0.0104384	0.238013	0.0484232	9.49096e-07	2324	Tauroursodeoxycholic acid
GCST90616254	rs115869237	17	19378629	C	T	0.0104384	0.241764	0.0483992	6.31888e-07	2324	Tauroursodeoxycholic acid
GCST90616254	rs371312914	17	19378977	A	G	0.0102296	0.234849	0.0488923	1.66027e-06	2324	Tauroursodeoxycholic acid
GCST90616254	rs12602804	17	19381526	T	G	0.0129436	0.219979	0.0435596	4.76288e-07	2324	Tauroursodeoxycholic acid
GCST90616254	rs185693500	18	29894243	C	T	0.00285088	0.433381	0.089733	1.46231e-06	2210	Tauroursodeoxycholic acid
GCST90616254	rs182964455	18	29982130	A	G	0.00285213	0.433381	0.089733	1.46231e-06	2210	Tauroursodeoxycholic acid
GCST90616254	rs115332549	18	31602722	T	C	0.00138058	0.736398	0.153401	1.69547e-06	2106	Tauroursodeoxycholic acid
GCST90616254	rs115204954	18	31623950	T	C	0.00115048	0.762307	0.171507	9.26105e-06	2106	Tauroursodeoxycholic acid
GCST90616254	rs144781358	18	31630706	T	C	0.00115048	0.762307	0.171507	9.26105e-06	2106	Tauroursodeoxycholic acid
GCST90616254	rs116694815	18	31638088	G	C	0.00115048	0.762307	0.171507	9.26105e-06	2106	Tauroursodeoxycholic acid
GCST90616254	rs114753380	18	31641397	G	T	0.00115048	0.762307	0.171507	9.26105e-06	2106	Tauroursodeoxycholic acid
GCST90616254	rs116662583	18	31641402	G	T	0.00115048	0.762307	0.171507	9.26105e-06	2106	Tauroursodeoxycholic acid
GCST90616254	rs115891799	18	31642658	A	G	0.00115048	0.762307	0.171507	9.26105e-06	2106	Tauroursodeoxycholic acid
GCST90616254	rs114426243	18	31653171	A	C	0.00115048	0.762307	0.171507	9.26105e-06	2106	Tauroursodeoxycholic acid
GCST90616254	rs115385402	18	31653351	A	G	0.00115048	0.762307	0.171507	9.26105e-06	2106	Tauroursodeoxycholic acid
GCST90616254	rs151123136	18	64322836	C	T	0.00328947	0.436595	0.0947253	4.2778e-06	2210	Tauroursodeoxycholic acid
GCST90616254	rs117503607	18	64326509	T	C	0.00328947	0.436595	0.0947253	4.2778e-06	2210	Tauroursodeoxycholic acid
GCST90616254	rs538116231	18	64407177	A	T	0.00328947	0.436595	0.0947253	4.2778e-06	2210	Tauroursodeoxycholic acid
GCST90616254	rs181586542	18	64430396	G	C	0.00328947	0.436595	0.0947253	4.2778e-06	2210	Tauroursodeoxycholic acid
GCST90616254	rs75489205	18	73345664	G	A	0.00495719	0.382152	0.0765448	6.44392e-07	2150	Tauroursodeoxycholic acid
GCST90616254	rs113338086	19	7971039	C	T	0.0017452	0.572422	0.129284	9.99332e-06	2223	Tauroursodeoxycholic acid
GCST90616254	rs112138503	19	39518406	C	T	0.0135699	0.214704	0.0445467	1.53105e-06	2324	Tauroursodeoxycholic acid
GCST90616254	rs113189627	19	44264375	G	T	0.000694123	0.911449	0.196422	3.697e-06	2096	Tauroursodeoxycholic acid
GCST90616254	rs60053857	20	15434768	A	G	0.000706547	0.947213	0.197743	1.78698e-06	2058	Tauroursodeoxycholic acid
GCST90616254	rs55754724	20	15452963	T	A	0.000706547	0.947213	0.197743	1.78698e-06	2058	Tauroursodeoxycholic acid
GCST90616254	rs73897607	20	15456123	A	G	0.000706547	0.947213	0.197743	1.78698e-06	2058	Tauroursodeoxycholic acid
GCST90616254	rs78749384	20	15458129	C	T	0.000706547	0.947213	0.197743	1.78698e-06	2058	Tauroursodeoxycholic acid
GCST90616254	rs80216057	20	15459908	C	G	0.000706547	0.947213	0.197743	1.78698e-06	2058	Tauroursodeoxycholic acid
GCST90616254	rs59755830	20	15480985	G	A	0.000706547	0.947213	0.197743	1.78698e-06	2058	Tauroursodeoxycholic acid
GCST90616254	rs531907658	20	16916606	A	G	0.00460526	0.349311	0.0731486	1.91263e-06	2210	Tauroursodeoxycholic acid
GCST90616254	rs13433503	21	31150917	C	T	0.0286013	0.132304	0.0297083	8.85503e-06	2324	Tauroursodeoxycholic acid
GCST90616254	rs9976255	21	31177006	G	A	0.0275574	0.137922	0.0302036	5.22252e-06	2324	Tauroursodeoxycholic acid
GCST90616254	rs544283320	21	42578972	A	G	0.00240595	0.467037	0.10345	6.67944e-06	2216	Tauroursodeoxycholic acid
GCST90616254	rs149174617	22	17861914	G	A	0.0446764	0.110293	0.0243557	6.24525e-06	2324	Tauroursodeoxycholic acid
GCST90616254	rs138673342	22	17870189	G	A	0.02881	0.134186	0.0302581	9.65295e-06	2324	Tauroursodeoxycholic acid
GCST90616254	rs554131370	22	32759543	G	A	0.000460405	1.061	0.239375	9.80393e-06	2106	Tauroursodeoxycholic acid
GCST90200221	rs75293039	1	86715612	G	C	0.0257759	0.128377	0.113878	9.96091e-06	100000	Glycoursodeoxycholic acid
GCST90200221	rs11102476	1	112983334	A	G	0.174889	0.00226826	0.857961	9.30766e-07	100000	Glycoursodeoxycholic acid
GCST90200221	rs188925189	2	3744060	T	C	0.297903	0.000832324	1.46393	8.91837e-07	100000	Glycoursodeoxycholic acid
GCST90200221	rs147691212	2	38264847	T	C	0.274133	0.000985446	1.26427	3.9899e-06	100000	Glycoursodeoxycholic acid
GCST90200221	rs34473191	2	48882748	T	A	0.0273923	0.111826	0.125693	4.46192e-06	100000	Glycoursodeoxycholic acid
GCST90200221	rs35933416	2	48890257	A	G	0.0270234	0.115249	0.121937	6.41379e-06	100000	Glycoursodeoxycholic acid
GCST90200221	rs35803851	2	48890330	T	C	0.0270306	0.11519	0.120184	8.73953e-06	100000	Glycoursodeoxycholic acid
GCST90200221	rs34793022	2	48891284	T	C	0.0273404	0.112261	0.130292	1.8835e-06	100000	Glycoursodeoxycholic acid
GCST90200221	rs35241494	2	48893332	G	T	0.0274905	0.110787	0.128529	2.93371e-06	100000	Glycoursodeoxycholic acid
GCST90200221	rs55824140	2	48900006	C	T	0.0287175	0.10092	0.130487	5.52409e-06	100000	Glycoursodeoxycholic acid
GCST90200221	rs7569645	2	48900646	C	T	0.0286737	0.101365	0.130326	5.48993e-06	100000	Glycoursodeoxycholic acid
GCST90200221	rs13022990	2	48904810	C	G	0.0286475	0.101582	0.129203	6.48011e-06	100000	Glycoursodeoxycholic acid
GCST90200221	rs13023337	2	48904839	G	C	0.0287429	0.100798	0.130364	5.74552e-06	100000	Glycoursodeoxycholic acid
GCST90200221	rs34328825	2	48909118	G	A	0.0288299	0.100277	0.129053	7.59323e-06	100000	Glycoursodeoxycholic acid
GCST90200221	rs17398156	2	48912380	C	G	0.0287739	0.100538	0.129878	6.36923e-06	100000	Glycoursodeoxycholic acid
GCST90200221	rs66991447	2	48916324	A	G	0.0288427	0.1002	0.128415	8.49801e-06	100000	Glycoursodeoxycholic acid
GCST90200221	rs35659772	2	48917842	A	G	0.0288809	0.0998613	0.128893	8.08554e-06	100000	Glycoursodeoxycholic acid
GCST90200221	rs115027809	2	99487485	A	T	0.0581127	0.0223734	0.26183	6.61987e-06	100000	Glycoursodeoxycholic acid
GCST90200221	rs9678513	2	99621082	A	G	0.050206	0.0302594	0.227453	5.88746e-06	100000	Glycoursodeoxycholic acid
GCST90200221	rs72957103	2	99624713	T	C	0.0520757	0.027883	0.245773	2.36384e-06	100000	Glycoursodeoxycholic acid
GCST90200221	rs896884	2	99651963	T	C	0.0502016	0.0301952	0.229015	5.06901e-06	100000	Glycoursodeoxycholic acid
GCST90200221	rs574763588	2	115024110	G	A	0.312471	0.000756315	1.4648	2.76178e-06	100000	Glycoursodeoxycholic acid
GCST90200221	rs547045736	2	151040568	C	T	0.138762	0.00385604	0.696813	5.12324e-07	100000	Glycoursodeoxycholic acid
GCST90200221	rs185794645	2	154376312	T	C	0.107792	0.00643452	0.504385	2.8793e-06	100000	Glycoursodeoxycholic acid
GCST90200221	rs573385283	2	163269211	C	G	0.255051	0.000983507	1.33563	1.63471e-07	100000	Glycoursodeoxycholic acid
GCST90200221	rs776172146	2	163571244	G	A	0.239729	0.00113533	1.10085	4.38926e-06	100000	Glycoursodeoxycholic acid
GCST90200221	rs544997391	2	170219632	A	G	0.274168	0.000985894	1.21186	9.86458e-06	100000	Glycoursodeoxycholic acid
GCST90200221	rs190242162	3	106939001	G	A	0.144543	0.00356169	0.670896	3.45919e-06	100000	Glycoursodeoxycholic acid
GCST90200221	rs78115137	3	161281618	A	T	0.0437192	0.0406713	0.193623	9.47658e-06	100000	Glycoursodeoxycholic acid
GCST90200221	rs75771272	4	39239464	T	C	0.0227619	0.167842	0.102298	6.9811e-06	100000	Glycoursodeoxycholic acid
GCST90200221	rs113423134	4	39243308	C	T	0.0228271	0.166948	0.102651	6.8949e-06	100000	Glycoursodeoxycholic acid
GCST90200221	rs539606535	4	47003374	T	A	0.190361	0.0020402	0.958019	4.83733e-07	100000	Glycoursodeoxycholic acid
GCST90200221	rs574486581	4	47003383	T	G	0.190361	0.0020402	0.958019	4.83733e-07	100000	Glycoursodeoxycholic acid
GCST90200221	rs116502995	4	47061118	T	A	0.136192	0.00400605	0.610665	7.33045e-06	100000	Glycoursodeoxycholic acid
GCST90200221	rs114626115	4	135595306	G	A	0.0452427	0.0378132	0.208275	4.15431e-06	100000	Glycoursodeoxycholic acid
GCST90200221	rs184045419	4	185334251	A	G	0.112474	0.00594603	0.518869	3.96489e-06	100000	Glycoursodeoxycholic acid
GCST90200221	rs146543075	5	2845060	A	G	0.0758225	0.0130313	0.340836	6.95125e-06	100000	Glycoursodeoxycholic acid
GCST90200221	rs35128457	5	56780616	G	C	0.071173	0.0145016	0.324726	5.05521e-06	100000	Glycoursodeoxycholic acid
GCST90200221	rs77937295	5	122682914	C	T	0.0492668	0.0316853	0.221248	7.09523e-06	100000	Glycoursodeoxycholic acid
GCST90200221	rs1277190	6	24186590	T	C	0.0176006	0.519171	0.0803402	5.00388e-06	100000	Glycoursodeoxycholic acid
GCST90200221	rs148850796	6	51375328	G	A	0.0689028	0.0159236	0.331188	1.53516e-06	100000	Glycoursodeoxycholic acid
GCST90200221	rs185175388	6	109403322	G	C	0.190431	0.00204391	0.862189	5.96639e-06	100000	Glycoursodeoxycholic acid
GCST90200221	rs376998305	6	109420751	A	T	0.190431	0.0020436	0.862038	5.98881e-06	100000	Glycoursodeoxycholic acid
GCST90200221	rs188264934	6	168817629	A	G	0.154687	0.00310136	0.718043	3.45212e-06	100000	Glycoursodeoxycholic acid
GCST90200221	rs180679045	7	32701161	G	A	0.116216	0.0055211	0.531003	4.8983e-06	100000	Glycoursodeoxycholic acid
GCST90200221	rs62497571	8	32086773	G	A	0.0902228	0.00922426	0.431189	1.76028e-06	100000	Glycoursodeoxycholic acid
GCST90200221	rs62497572	8	32094565	C	G	0.0909659	0.00907167	0.422747	3.36281e-06	100000	Glycoursodeoxycholic acid
GCST90200221	rs62497574	8	32101611	T	C	0.0902283	0.00922147	0.423064	2.74792e-06	100000	Glycoursodeoxycholic acid
GCST90200221	rs16934503	8	69280415	G	A	0.349314	0.000604961	1.61725	3.66064e-06	100000	Glycoursodeoxycholic acid
GCST90200221	rs143246393	9	17517403	A	C	0.297998	0.000832955	1.32995	8.08364e-06	100000	Glycoursodeoxycholic acid
GCST90200221	rs543550767	9	25498185	G	A	0.221107	0.00151332	1.05214	1.95006e-06	100000	Glycoursodeoxycholic acid
GCST90200221	rs187089718	9	91188761	A	C	0.11242	0.0057742	0.543429	1.33885e-06	100000	Glycoursodeoxycholic acid
GCST90200221	rs183018001	9	91188881	T	C	0.113141	0.00569909	0.545223	1.44292e-06	100000	Glycoursodeoxycholic acid
GCST90200221	rs113281260	9	91191089	G	A	0.11242	0.00577332	0.5434	1.34057e-06	100000	Glycoursodeoxycholic acid
GCST90200221	rs183058660	9	91192259	C	T	0.11242	0.00577332	0.5434	1.34057e-06	100000	Glycoursodeoxycholic acid
GCST90200221	rs183466962	9	91195114	G	A	0.109681	0.00607533	0.526112	1.61248e-06	100000	Glycoursodeoxycholic acid
GCST90200221	rs138468933	9	91196559	C	T	0.107763	0.00630316	0.502744	3.08183e-06	100000	Glycoursodeoxycholic acid
GCST90200221	rs183349597	9	91197672	C	T	0.109708	0.00607349	0.48699	9.03849e-06	100000	Glycoursodeoxycholic acid
GCST90200221	rs189387832	9	91198310	C	T	0.109046	0.00614754	0.494634	5.73255e-06	100000	Glycoursodeoxycholic acid
GCST90200221	rs183161208	9	91199280	G	A	0.106527	0.00644819	0.505042	2.12678e-06	100000	Glycoursodeoxycholic acid
GCST90200221	rs17458016	9	132178601	C	A	0.0865088	0.0101202	0.386784	7.78394e-06	100000	Glycoursodeoxycholic acid
GCST90200221	rs17483371	9	132183040	T	C	0.0855731	0.010396	0.383028	7.60442e-06	100000	Glycoursodeoxycholic acid
GCST90200221	rs568701142	10	82305554	A	C	0.239817	0.00128496	1.07267	7.71688e-06	100000	Glycoursodeoxycholic acid
GCST90200221	rs117370854	10	82868849	G	A	0.147636	0.00340754	0.768802	1.91478e-07	100000	Glycoursodeoxycholic acid
GCST90200221	rs185863384	10	109610404	T	A	0.233043	0.00136116	1.09252	2.75802e-06	100000	Glycoursodeoxycholic acid
GCST90200221	rs117664908	10	124932745	A	G	0.0505084	0.0295245	0.225672	7.89541e-06	100000	Glycoursodeoxycholic acid
GCST90200221	rs191333956	10	125603397	A	T	0.221077	0.00151745	1.09409	7.46345e-07	100000	Glycoursodeoxycholic acid
GCST90200221	rs536208505	11	32253982	A	G	0.180638	0.00226998	0.903732	5.64417e-07	100000	Glycoursodeoxycholic acid
GCST90200221	rs530985095	11	40033421	A	G	0.297959	0.000831569	1.38692	3.24384e-06	100000	Glycoursodeoxycholic acid
GCST90200221	rs114786572	11	68803165	C	T	0.127011	0.00461143	0.590022	3.39349e-06	100000	Glycoursodeoxycholic acid
GCST90200221	rs61260661	11	91935412	A	C	0.0382208	0.0542624	0.169426	9.30059e-06	100000	Glycoursodeoxycholic acid
GCST90200221	rs61929995	12	11354946	T	C	0.0188434	0.692243	0.0879371	3.06042e-06	100000	Glycoursodeoxycholic acid
GCST90200221	rs1669388	12	11358957	C	T	0.0188888	0.692189	0.0856053	5.84084e-06	100000	Glycoursodeoxycholic acid
GCST90200221	rs2114854	12	11359812	G	A	0.0189061	0.692396	0.085761	5.72919e-06	100000	Glycoursodeoxycholic acid
GCST90200221	rs139857019	12	21025788	G	C	0.0579545	0.0227756	0.260992	6.68763e-06	100000	Glycoursodeoxycholic acid
GCST90200221	rs143637960	12	21178289	C	T	0.0572918	0.0230886	0.281642	8.83677e-07	100000	Glycoursodeoxycholic acid
GCST90200221	rs144688320	12	21226722	G	C	0.0570305	0.0233121	0.280764	8.52041e-07	100000	Glycoursodeoxycholic acid
GCST90200221	rs141494193	12	21236781	T	C	0.0556265	0.0245292	0.249242	7.44217e-06	100000	Glycoursodeoxycholic acid
GCST90200221	rs148589589	12	21259147	C	T	0.0557069	0.0244421	0.247731	8.70583e-06	100000	Glycoursodeoxycholic acid
GCST90200221	rs60318946	12	21326728	A	G	0.0251456	0.132763	0.160095	1.93119e-10	100000	Glycoursodeoxycholic acid
GCST90200221	rs4149053	12	21331135	G	T	0.0199697	0.239486	0.0882251	9.96378e-06	100000	Glycoursodeoxycholic acid
GCST90200221	rs4149054	12	21331179	G	A	0.0199869	0.239255	0.0908325	5.50369e-06	100000	Glycoursodeoxycholic acid
GCST90200221	rs4149056	12	21331549	T	C	0.0229266	0.165861	0.162506	1.35954e-12	100000	Glycoursodeoxycholic acid
GCST90200221	rs56148886	12	21334570	T	C	0.0200145	0.237839	0.0930709	3.31673e-06	100000	Glycoursodeoxycholic acid
GCST90200221	rs2417966	12	21343229	C	G	0.0195679	0.255471	0.101387	2.20353e-07	100000	Glycoursodeoxycholic acid
GCST90200221	rs73079476	12	21343833	A	C	0.0229677	0.165756	0.164525	7.87492e-13	100000	Glycoursodeoxycholic acid
GCST90200221	rs67981690	12	21343886	A	G	0.0247874	0.140359	0.161826	6.63993e-11	100000	Glycoursodeoxycholic acid
GCST90200221	rs1871395	12	21352315	A	G	0.0229137	0.166464	0.16659	3.5867e-13	100000	Glycoursodeoxycholic acid
GCST90200221	rs12317268	12	21352541	A	G	0.0229375	0.166136	0.167182	3.1322e-13	100000	Glycoursodeoxycholic acid
GCST90200221	rs4149067	12	21353911	C	G	0.0212552	0.201805	0.149478	2.02844e-12	100000	Glycoursodeoxycholic acid
GCST90200221	rs58310495	12	21357711	C	T	0.0229518	0.166035	0.166846	3.61041e-13	100000	Glycoursodeoxycholic acid
GCST90200221	rs56165099	12	21357731	C	T	0.0212604	0.201639	0.14883	2.55333e-12	100000	Glycoursodeoxycholic acid
GCST90200221	rs55695203	12	21357753	G	C	0.0229487	0.16611	0.167767	2.66055e-13	100000	Glycoursodeoxycholic acid
GCST90200221	rs77289848	12	21360761	G	A	0.0272722	0.112044	0.151016	3.07043e-08	100000	Glycoursodeoxycholic acid
GCST90200221	rs73063122	12	21361213	A	C	0.0223522	0.175999	0.167651	6.3611e-14	100000	Glycoursodeoxycholic acid
GCST90200221	rs12318075	12	21361587	T	G	0.0223478	0.176097	0.167227	7.26814e-14	100000	Glycoursodeoxycholic acid
GCST90200221	rs11519272	12	21362392	C	A	0.0223103	0.176675	0.167257	6.53747e-14	100000	Glycoursodeoxycholic acid
GCST90200221	rs11519275	12	21363713	G	C	0.0204296	0.227724	0.102157	5.72075e-07	100000	Glycoursodeoxycholic acid
GCST90200221	rs56297008	12	21364910	C	T	0.0204947	0.225652	0.0981467	1.67707e-06	100000	Glycoursodeoxycholic acid
GCST90200221	rs57743625	12	21367633	G	A	0.0223731	0.175625	0.170554	2.47494e-14	100000	Glycoursodeoxycholic acid
GCST90200221	rs58258204	12	21368015	C	T	0.022295	0.177383	0.167995	4.88003e-14	100000	Glycoursodeoxycholic acid
GCST90200221	rs4363657	12	21368722	T	C	0.0222908	0.177405	0.16898	3.43614e-14	100000	Glycoursodeoxycholic acid
GCST90200221	rs2900478	12	21368797	T	A	0.0223436	0.176275	0.168581	4.52549e-14	100000	Glycoursodeoxycholic acid
GCST90200221	rs4149080	12	21377559	G	C	0.02227	0.177573	0.168068	4.45986e-14	100000	Glycoursodeoxycholic acid
GCST90200221	rs4149081	12	21378021	G	A	0.0222716	0.177497	0.168184	4.30302e-14	100000	Glycoursodeoxycholic acid
GCST90200221	rs58487503	12	21379980	G	A	0.0222884	0.177297	0.168525	3.99716e-14	100000	Glycoursodeoxycholic acid
GCST90200221	rs4149083	12	21380630	A	T	0.0223377	0.176293	0.167601	6.23426e-14	100000	Glycoursodeoxycholic acid
GCST90200221	rs12369359	12	21381191	T	G	0.0222718	0.177524	0.168623	3.69994e-14	100000	Glycoursodeoxycholic acid
GCST90200221	rs11045879	12	21382619	T	C	0.02227	0.177573	0.168068	4.45986e-14	100000	Glycoursodeoxycholic acid
GCST90200221	rs11045883	12	21383516	G	A	0.0222864	0.177373	0.168778	3.64349e-14	100000	Glycoursodeoxycholic acid
GCST90200221	rs77601604	12	21384394	T	C	0.0489079	0.0317436	0.238333	1.09859e-06	100000	Glycoursodeoxycholic acid
GCST90200221	rs7969341	12	21385604	A	G	0.0222469	0.178307	0.16648	7.25031e-14	100000	Glycoursodeoxycholic acid
GCST90200221	rs11045885	12	21386018	A	G	0.022263	0.178183	0.165981	8.95573e-14	100000	Glycoursodeoxycholic acid
GCST90200221	rs73067080	12	21388829	T	C	0.0224579	0.175125	0.162101	5.27695e-13	100000	Glycoursodeoxycholic acid
GCST90200221	rs12371604	12	21391336	T	C	0.0200352	0.239255	0.123024	8.23164e-10	100000	Glycoursodeoxycholic acid
GCST90200221	rs12369881	12	21391352	G	A	0.0224044	0.176328	0.156942	2.47068e-12	100000	Glycoursodeoxycholic acid
GCST90200221	rs12366582	12	21391608	A	G	0.0224044	0.176328	0.156942	2.47068e-12	100000	Glycoursodeoxycholic acid
GCST90200221	rs11045896	12	21393651	A	C	0.0200346	0.239371	0.122354	1.0143e-09	100000	Glycoursodeoxycholic acid
GCST90200221	rs11045899	12	21395835	A	T	0.0224273	0.176056	0.157255	2.35345e-12	100000	Glycoursodeoxycholic acid
GCST90200221	rs73069021	12	21399955	G	A	0.0224818	0.174951	0.15711	2.78202e-12	100000	Glycoursodeoxycholic acid
GCST90200221	rs59205959	12	21400966	G	A	0.0224192	0.176061	0.157561	2.09574e-12	100000	Glycoursodeoxycholic acid
GCST90200221	rs58989256	12	21401146	G	A	0.0200607	0.238225	0.121857	1.24461e-09	100000	Glycoursodeoxycholic acid
GCST90200221	rs73069028	12	21402439	G	A	0.0225374	0.17468	0.156068	4.3647e-12	100000	Glycoursodeoxycholic acid
GCST90200221	rs73069030	12	21402569	A	G	0.0225374	0.17468	0.156068	4.3647e-12	100000	Glycoursodeoxycholic acid
GCST90200221	rs113681054	12	21402979	T	C	0.0225685	0.174257	0.156269	4.38387e-12	100000	Glycoursodeoxycholic acid
GCST90200221	rs73069032	12	21403491	G	A	0.022555	0.174376	0.157452	2.93532e-12	100000	Glycoursodeoxycholic acid
GCST90200221	rs73069037	12	21404866	A	C	0.0225429	0.174479	0.156649	3.68058e-12	100000	Glycoursodeoxycholic acid
GCST90200221	rs117924672	12	21406025	T	C	0.0510337	0.0294118	0.247639	1.21936e-06	100000	Glycoursodeoxycholic acid
GCST90200221	rs11045909	12	21411206	C	G	0.0229166	0.171193	0.157944	5.49668e-12	100000	Glycoursodeoxycholic acid
GCST90200221	rs11519067	12	21412403	A	T	0.0229527	0.170037	0.155852	1.12039e-11	100000	Glycoursodeoxycholic acid
GCST90200221	rs11519068	12	21412443	T	C	0.0229508	0.170114	0.15573	1.15789e-11	100000	Glycoursodeoxycholic acid
GCST90200221	rs2199680	12	21415496	A	T	0.0228865	0.171424	0.157285	6.31354e-12	100000	Glycoursodeoxycholic acid
GCST90200221	rs4149000	12	21447997	C	T	0.0250081	0.139708	0.136083	5.28193e-08	100000	Glycoursodeoxycholic acid
GCST90200221	rs78303403	12	21448373	A	G	0.0515836	0.0286498	0.234775	5.33003e-06	100000	Glycoursodeoxycholic acid
GCST90200221	rs16923647	12	21451395	C	T	0.0254404	0.133959	0.141221	2.83962e-08	100000	Glycoursodeoxycholic acid
GCST90200221	rs181386249	13	94616541	C	T	0.105944	0.00652504	0.47873	6.22229e-06	100000	Glycoursodeoxycholic acid
GCST90200221	rs144012170	14	56217953	G	A	0.0913072	0.00887709	0.43574	1.82189e-06	100000	Glycoursodeoxycholic acid
GCST90200221	rs117242538	14	62331475	G	T	0.180703	0.00227411	0.813376	6.75813e-06	100000	Glycoursodeoxycholic acid
GCST90200221	rs190724672	14	104184075	G	A	0.247174	0.0012101	1.11333	6.6607e-06	100000	Glycoursodeoxycholic acid
GCST90200221	rs192379306	15	57719868	G	A	0.329371	0.000680993	1.51198	4.42191e-06	100000	Glycoursodeoxycholic acid
GCST90200221	rs117064365	15	61498507	G	A	0.239817	0.00128944	1.07381	7.54739e-06	100000	Glycoursodeoxycholic acid
GCST90200221	rs76001758	18	3154005	G	A	0.050911	0.0295472	0.226981	8.25779e-06	100000	Glycoursodeoxycholic acid
GCST90200221	rs4441365	18	3217622	T	C	0.043066	0.0404262	0.196005	5.33223e-06	100000	Glycoursodeoxycholic acid
GCST90200221	rs1505999	18	62979859	C	T	0.0225725	0.174456	0.100035	9.34856e-06	100000	Glycoursodeoxycholic acid
GCST90200221	rs12455411	18	62984911	T	C	0.0227042	0.172618	0.10329	5.37978e-06	100000	Glycoursodeoxycholic acid
GCST90200221	rs55961326	18	63003524	C	T	0.023249	0.166564	0.107905	3.46276e-06	100000	Glycoursodeoxycholic acid
GCST90200221	rs17074694	18	63015511	A	T	0.0235565	0.164516	0.109311	3.47738e-06	100000	Glycoursodeoxycholic acid
GCST90200221	rs296400	19	48362628	C	T	0.0217617	0.796453	0.120025	3.47952e-08	100000	Glycoursodeoxycholic acid
GCST90200221	rs296396	19	48365523	T	C	0.0243706	0.850983	0.182648	6.65066e-14	100000	Glycoursodeoxycholic acid
GCST90200221	rs296393	19	48366505	T	C	0.024373	0.851082	0.182615	6.7557e-14	100000	Glycoursodeoxycholic acid
GCST90200221	rs296391	19	48368534	C	T	0.024303	0.850107	0.178246	2.22856e-13	100000	Glycoursodeoxycholic acid
GCST90200221	rs212101	19	48369007	A	C	0.0242832	0.849581	0.18181	7.04237e-14	100000	Glycoursodeoxycholic acid
GCST90200221	rs296389	19	48369039	C	A	0.0242622	0.848848	0.17879	1.7177e-13	100000	Glycoursodeoxycholic acid
GCST90200221	rs296387	19	48369314	C	T	0.0242578	0.849376	0.182727	4.96992e-14	100000	Glycoursodeoxycholic acid
GCST90200221	rs296386	19	48369432	T	C	0.0242676	0.849558	0.183018	4.64076e-14	100000	Glycoursodeoxycholic acid
GCST90200221	rs296385	19	48369844	G	C	0.0243137	0.84987	0.183568	4.35351e-14	100000	Glycoursodeoxycholic acid
GCST90200221	rs296384	19	48370400	G	T	0.0243306	0.850472	0.185338	2.5871e-14	100000	Glycoursodeoxycholic acid
GCST90200221	rs296383	19	48370888	A	G	0.0243123	0.849893	0.184211	3.5405e-14	100000	Glycoursodeoxycholic acid
GCST90200221	rs296382	19	48370918	C	A	0.0243129	0.84987	0.18427	3.47943e-14	100000	Glycoursodeoxycholic acid
GCST90200221	rs296381	19	48371102	C	T	0.0243098	0.849939	0.185228	2.54675e-14	100000	Glycoursodeoxycholic acid
GCST90200221	rs296380	19	48371283	G	A	0.0243101	0.849962	0.184408	3.30811e-14	100000	Glycoursodeoxycholic acid
GCST90200221	rs296379	19	48371358	A	G	0.0243072	0.849886	0.184327	3.37076e-14	100000	Glycoursodeoxycholic acid
GCST90200221	rs296369	19	48371853	T	C	0.0242538	0.849154	0.1828	4.8109e-14	100000	Glycoursodeoxycholic acid
GCST90200221	rs188440	19	48372133	C	T	0.0193306	0.72566	0.0912438	2.35632e-06	100000	Glycoursodeoxycholic acid
GCST90200221	rs182420	19	48372195	C	T	0.0205241	0.766214	0.123801	1.61968e-09	100000	Glycoursodeoxycholic acid
GCST90200221	rs296368	19	48372298	C	T	0.0193461	0.723796	0.0898349	3.42439e-06	100000	Glycoursodeoxycholic acid
GCST90200221	rs296366	19	48374538	T	C	0.0205733	0.767442	0.125457	1.07389e-09	100000	Glycoursodeoxycholic acid
GCST90200221	rs296365	19	48374551	C	G	0.0193976	0.72505	0.0884316	5.14236e-06	100000	Glycoursodeoxycholic acid
GCST90200221	rs296363	19	48376941	C	G	0.0205799	0.767479	0.125695	1.01109e-09	100000	Glycoursodeoxycholic acid
GCST90200221	rs212100	19	48376995	T	C	0.0242483	0.849321	0.18843	7.7951e-15	100000	Glycoursodeoxycholic acid
GCST90200221	rs296362	19	48378219	G	C	0.0193877	0.725134	0.0936295	1.36995e-06	100000	Glycoursodeoxycholic acid
GCST90200221	rs7256697	19	48378634	C	A	0.0194282	0.725866	0.0939221	1.336e-06	100000	Glycoursodeoxycholic acid
GCST90200221	rs2431830	19	48380206	C	T	0.0194612	0.726022	0.0941329	1.3184e-06	100000	Glycoursodeoxycholic acid
GCST90200221	rs2910393	19	48381128	T	C	0.0194449	0.724939	0.0950794	1.00993e-06	100000	Glycoursodeoxycholic acid
GCST90200221	rs2431829	19	48381832	C	T	0.0194463	0.725792	0.0953018	9.54565e-07	100000	Glycoursodeoxycholic acid
GCST90200221	rs2431828	19	48382040	G	A	0.019464	0.725861	0.0939546	1.3853e-06	100000	Glycoursodeoxycholic acid
GCST90200221	rs2547239	19	48382157	T	C	0.024068	0.846142	0.181072	5.33913e-14	100000	Glycoursodeoxycholic acid
GCST90200221	rs2547237	19	48382753	C	T	0.0240407	0.845425	0.17942	8.44795e-14	100000	Glycoursodeoxycholic acid
GCST90200221	rs2547235	19	48383147	T	C	0.0240649	0.846189	0.182533	3.32392e-14	100000	Glycoursodeoxycholic acid
GCST90200221	rs2547234	19	48383906	T	C	0.0240181	0.845096	0.177592	1.42357e-13	100000	Glycoursodeoxycholic acid
GCST90200221	rs2547233	19	48384026	A	G	0.0240419	0.845884	0.180261	6.48991e-14	100000	Glycoursodeoxycholic acid
GCST90200221	rs9304669	19	48384385	T	C	0.0240144	0.845044	0.177823	1.31278e-13	100000	Glycoursodeoxycholic acid
GCST90200221	rs10425963	19	48384626	G	A	0.0240171	0.84512	0.177814	1.32526e-13	100000	Glycoursodeoxycholic acid
GCST90200221	rs10425975	19	48384635	G	A	0.024018	0.845073	0.178227	1.16649e-13	100000	Glycoursodeoxycholic acid
GCST90200221	rs10425629	19	48384648	C	T	0.0240133	0.845067	0.178151	1.18143e-13	100000	Glycoursodeoxycholic acid
GCST90200221	rs10426201	19	48384749	G	A	0.0239592	0.846386	0.17887	8.29104e-14	100000	Glycoursodeoxycholic acid
GCST90200221	rs2547231	19	48385057	C	A	0.0240171	0.84512	0.177799	1.33131e-13	100000	Glycoursodeoxycholic acid
GCST90200221	rs2637115	19	48385627	T	C	0.0240133	0.845067	0.178151	1.18143e-13	100000	Glycoursodeoxycholic acid
GCST90200221	rs118087697	20	62052011	G	A	0.0539378	0.0259377	0.240426	8.29343e-06	100000	Glycoursodeoxycholic acid
GCST90200221	rs73322918	21	22182974	A	G	0.0393841	0.0504643	0.203107	2.50812e-07	100000	Glycoursodeoxycholic acid
GCST90200221	rs76497835	21	22184341	A	G	0.0390994	0.0511793	0.18353	2.67989e-06	100000	Glycoursodeoxycholic acid
GCST90200221	rs191339142	21	26256851	G	A	0.122142	0.00499093	0.581579	1.92157e-06	100000	Glycoursodeoxycholic acid
GCST90200221	rs190433251	21	26277958	A	G	0.122142	0.00498942	0.581541	1.92446e-06	100000	Glycoursodeoxycholic acid
GCST90200221	rs74427108	21	42708013	G	A	0.226866	0.00143809	1.03372	5.20102e-06	100000	Glycoursodeoxycholic acid
GCST90200221	rs75466009	22	43274327	C	T	0.107183	0.00653396	0.489475	4.95385e-06	100000	Glycoursodeoxycholic acid
