# Supplementary material for: A novel bile salt hydrolase-producing Ligilactobacillus salivarius prevents diet-induced obesity via regulation of bile acid metabolism and glucagon-like peptide 1 restoration
Source: Gut Microbes. 2026 May 6;18(1):2668127. doi: 10.1080/19490976.2026.2668127 (PMC13166280; doi:10.1080/19490976.2026.2668127)
Supplement: Supplementary Material — source data 2.xlsx [file KGMI_A_2668127_SM6079.xlsx]

## Sheet: Supplementary Table Contents
Supplementary Table Contents
STable 1: The GWAS data of bile acids (p<1×10-5, r2<0.001 and F-value >10)
STable 2: The estimation of causal effects of bile acids associated with obesity phenotype as outcome
STable 3: Cochran Q statistic of bile acids to obesity phenotype
STable 4: The GWAS data of obesity phenotype (p<1×10-5, r2<0.001 and F-value >10)
STable 5: The estimation of causal effects of obesity phenotype associated with bile acids as outcome
STable 6: Cochran Q statistic of obesity phenotype to bile acids

## Sheet: sheet1
The GWAS data of obesity phenotypes (p<1×10-5, r2<0.001 and F-value >10)
ID.exposure	SNP	Chr.exposure	Position.exposure	Effect_Allele.exposure	Other_Allele.exposure	Effect_Allele_Frequency.exposure	Beta.exposure	SE.exposure	P_value.exposure	Sample_size.exposure	Exposure
ukb-e-21002_CSA	rs679224	1	109704361	G	A	0.03654	-0.1612	0.03485	3.76296e-06		Weight
ukb-e-21002_CSA	rs61799386	1	109724496	A	T	0.04562	-0.1854	0.03292	1.77101e-08		Weight
ukb-e-21002_CSA	rs613279	1	109726857	T	G	0.9183	0.1349	0.02427	2.72998e-08		Weight
ukb-e-21002_CSA	rs620337	1	109726925	A	G	0.9182	0.1348	0.02426	2.74202e-08		Weight
ukb-e-21002_CSA	rs61799387	1	109727108	G	T	0.08135	-0.1349	0.02425	2.67701e-08		Weight
ukb-e-21002_CSA	rs112642730	1	109727653	C	CT	0.07434	-0.1362	0.02509	5.68303e-08		Weight
ukb-e-21002_CSA	rs12239854	1	109727832	G	A	0.08339	-0.1086	0.02384	5.19398e-06		Weight
ukb-e-21002_CSA	rs41279684	1	109727880	C	T	0.08584	-0.1064	0.02364	6.78594e-06		Weight
ukb-e-21002_CSA	rs74113785	1	109727965	C	T	0.07379	-0.1293	0.02509	2.559e-07		Weight
ukb-e-21002_CSA	rs112017791	1	109728052	CG	C	0.07396	-0.1388	0.02515	3.42302e-08		Weight
ukb-e-21002_CSA	rs74113786	1	109728079	C	T	0.07572	-0.1307	0.02479	1.34899e-07		Weight
ukb-e-21002_CSA	rs74113787	1	109728182	C	T	0.07544	-0.1293	0.02479	1.84799e-07		Weight
ukb-e-21002_CSA	rs2477363	1	109728977	G	A	0.9624	0.1712	0.03409	5.11105e-07		Weight
ukb-e-21002_CSA	rs17034092	1	109732387	C	G	0.03793	-0.177	0.03419	2.27798e-07		Weight
ukb-e-21002_CSA	rs645128	1	109734541	T	C	0.9615	0.1704	0.03397	5.25194e-07		Weight
ukb-e-21002_CSA	rs12090426	1	109737750	A	C	0.9514	0.135	0.03033	8.48692e-06		Weight
ukb-e-21002_CSA	rs115554616	1	117723778	T	C	0.02261	-0.2067	0.04556	5.69797e-06		Weight
ukb-e-21002_CSA	rs144205500	1	186993452	T	C	0.02381	0.2205	0.04664	2.266e-06		Weight
ukb-e-21002_CSA	rs79437513	1	187011566	G	A	0.02384	0.2186	0.04682	3.02099e-06		Weight
ukb-e-21002_CSA	rs330744	1	187232021	A	G	0.7565	-0.06833	0.01512	6.20698e-06		Weight
ukb-e-21002_CSA	rs330745	1	187232765	T	C	0.7567	-0.06818	0.01511	6.45506e-06		Weight
ukb-e-21002_CSA	rs330746	1	187233123	C	T	0.7566	-0.06893	0.01511	5.04301e-06		Weight
ukb-e-21002_CSA	rs330748	1	187236982	A	G	0.7547	-0.06794	0.01511	6.88399e-06		Weight
ukb-e-21002_CSA	rs330749	1	187237164	A	G	0.7547	-0.068	0.01511	6.785e-06		Weight
ukb-e-21002_CSA	rs10732979	1	187252783	T	A	0.7557	-0.06804	0.01514	6.98007e-06		Weight
ukb-e-21002_CSA	rs142667373	3	172859328	C	T	0.01203	0.3744	0.07802	1.601e-06		Weight
ukb-e-21002_CSA	rs73093812	4	5343492	C	T	0.02111	-0.206	0.04617	8.12494e-06		Weight
ukb-e-21002_CSA	4:114440676_t/ta	4	114440676	TA	T	0.01319	-0.2811	0.06319	8.62303e-06		Weight
ukb-e-21002_CSA	rs40234	5	9977421	T	C	0.7341	0.06564	0.01464	7.28803e-06		Weight
ukb-e-21002_CSA	rs72734941	5	11699387	C	T	0.01152	-0.2753	0.05963	3.88401e-06		Weight
ukb-e-21002_CSA	rs72734944	5	11721882	C	G	0.01229	-0.2801	0.05977	2.76898e-06		Weight
ukb-e-21002_CSA	rs149337003	5	133877435	C	G	0.01811	-0.2827	0.05377	1.461e-07		Weight
ukb-e-21002_CSA	rs200485335	5	134155953	GGTTTTT	G	0.02602	-0.2074	0.04541	4.95599e-06		Weight
ukb-e-21002_CSA	rs112372759	5	134194558	G	A	0.0325	-0.228	0.04309	1.21099e-07		Weight
ukb-e-21002_CSA	rs67960962	5	156485186	C	T	0.6718	-0.07547	0.01437	1.493e-07		Weight
ukb-e-21002_CSA	rs28763960	6	7568306	T	C	0.03806	-0.167	0.03728	7.45006e-06		Weight
ukb-e-21002_CSA	rs7745021	6	54826388	A	G	0.4049	-0.05859	0.01316	8.51001e-06		Weight
ukb-e-21002_CSA	rs6918874	6	54828401	A	C	0.4025	-0.05867	0.01317	8.32607e-06		Weight
ukb-e-21002_CSA	rs9475092	6	54829112	A	T	0.4017	-0.05855	0.01317	8.77304e-06		Weight
ukb-e-21002_CSA	rs6941291	6	54837376	G	A	0.4063	-0.05823	0.0131	8.77708e-06		Weight
ukb-e-21002_CSA	rs77176353	6	69190209	G	A	0.03332	-0.175	0.03953	9.52401e-06		Weight
ukb-e-21002_CSA	rs533452	6	160697762	G	A	0.7066	0.07144	0.01495	1.76498e-06		Weight
ukb-e-21002_CSA	rs139973378	7	113424103	T	G	0.01307	0.2824	0.0635	8.683e-06		Weight
ukb-e-21002_CSA	rs61228353	8	4901460	C	CA	0.7769	0.07166	0.01622	9.94306e-06		Weight
ukb-e-21002_CSA	rs7015356	8	5948878	T	C	0.4632	-0.05815	0.01304	8.24005e-06		Weight
ukb-e-21002_CSA	rs752044	8	5950143	A	G	0.4549	-0.05824	0.01301	7.61307e-06		Weight
ukb-e-21002_CSA	8:49283149_atttttttt/a	8	49283149	A	ATTTTTTTT	0.2521	0.07219	0.01553	3.33703e-06		Weight
ukb-e-21002_CSA	rs111693215	9	24770019	G	A	0.03349	0.1649	0.03649	6.21398e-06		Weight
ukb-e-21002_CSA	rs113338317	9	24780306	T	G	0.03308	0.1645	0.03671	7.41703e-06		Weight
ukb-e-21002_CSA	rs145204014	9	24787503	T	A	0.03294	0.1682	0.03676	4.73598e-06		Weight
ukb-e-21002_CSA	rs142877334	9	24789760	T	C	0.03291	0.1707	0.0368	3.50897e-06		Weight
ukb-e-21002_CSA	rs375889589	9	24789799	G	GA	0.03136	0.1746	0.0375	3.23802e-06		Weight
ukb-e-21002_CSA	rs541381704	9	24790304	C	CA	0.03135	0.1745	0.03751	3.27499e-06		Weight
ukb-e-21002_CSA	rs113464201	9	24793292	C	T	0.03294	0.1694	0.03677	4.09204e-06		Weight
ukb-e-21002_CSA	rs111233271	9	24793742	G	A	0.03299	0.1682	0.03679	4.81005e-06		Weight
ukb-e-21002_CSA	rs112627052	9	24798427	T	G	0.03298	0.1691	0.03676	4.189e-06		Weight
ukb-e-21002_CSA	rs113588439	9	24799296	T	G	0.03307	0.167	0.03674	5.45406e-06		Weight
ukb-e-21002_CSA	rs113104169	9	24799497	C	A	0.03314	0.163	0.03674	9.15503e-06		Weight
ukb-e-21002_CSA	rs112851528	9	24802488	T	C	0.03572	0.1634	0.03535	3.77903e-06		Weight
ukb-e-21002_CSA	rs147377349	9	24807972	T	A	0.03218	0.1635	0.03694	9.59599e-06		Weight
ukb-e-21002_CSA	rs112658101	9	24808470	T	A	0.03337	0.1616	0.03637	8.8959e-06		Weight
ukb-e-21002_CSA	rs139146318	9	24808801	G	A	0.03222	0.1632	0.03692	9.8951e-06		Weight
ukb-e-21002_CSA	rs111626586	9	24810238	T	C	0.0322	0.1634	0.03691	9.53696e-06		Weight
ukb-e-21002_CSA	rs113210604	9	24811011	G	A	0.03221	0.1633	0.03689	9.59997e-06		Weight
ukb-e-21002_CSA	rs111372190	9	24811321	T	A	0.03222	0.1632	0.03689	9.63607e-06		Weight
ukb-e-21002_CSA	rs143705035	9	24811356	T	G	0.03223	0.1632	0.03688	9.69594e-06		Weight
ukb-e-21002_CSA	rs140443668	9	24811509	A	C	0.03222	0.1632	0.03688	9.62809e-06		Weight
ukb-e-21002_CSA	rs187441101	9	24811830	G	A	0.03222	0.1634	0.03687	9.39507e-06		Weight
ukb-e-21002_CSA	rs113713193	9	24811849	T	C	0.03222	0.1634	0.03687	9.40199e-06		Weight
ukb-e-21002_CSA	rs143078949	9	24812999	A	G	0.03224	0.1632	0.03686	9.56709e-06		Weight
ukb-e-21002_CSA	rs74827694	9	24813190	G	A	0.03228	0.1628	0.03685	9.96805e-06		Weight
ukb-e-21002_CSA	rs112846080	9	24813288	A	C	0.03238	0.1645	0.03681	7.92191e-06		Weight
ukb-e-21002_CSA	rs17699890	9	24816304	T	G	0.09653	0.1024	0.02213	3.73396e-06		Weight
ukb-e-21002_CSA	rs58558271	9	24819773	T	G	0.0964	0.1036	0.02201	2.48502e-06		Weight
ukb-e-21002_CSA	rs144362981	9	24858785	A	T	0.03356	0.1685	0.03753	7.142e-06		Weight
ukb-e-21002_CSA	rs34720341	9	29976522	T	A	0.1919	0.07238	0.01637	9.75708e-06		Weight
ukb-e-21002_CSA	rs2813927	9	29986250	C	T	0.2661	0.06793	0.0146	3.29102e-06		Weight
ukb-e-21002_CSA	rs9406949	9	29986445	C	T	0.268	0.06677	0.01456	4.548e-06		Weight
ukb-e-21002_CSA	rs10121528	9	29991337	C	A	0.268	0.06526	0.01459	7.753e-06		Weight
ukb-e-21002_CSA	rs112797472	10	26883906	G	A	0.05793	-0.1387	0.03034	4.83704e-06		Weight
ukb-e-21002_CSA	rs10824740	10	81061724	A	G	0.2725	0.06751	0.01486	5.52306e-06		Weight
ukb-e-21002_CSA	rs12259186	10	120378928	G	A	0.2492	0.07049	0.0152	3.54103e-06		Weight
ukb-e-21002_CSA	rs147220572	11	134609528	A	ATG	0.1931	0.08819	0.01747	4.48095e-07		Weight
ukb-e-21002_CSA	rs61909170	11	134609560	G	T	0.1928	0.08581	0.0175	9.34695e-07		Weight
ukb-e-21002_CSA	rs61909171	11	134609564	A	G	0.1927	0.08588	0.01751	9.2841e-07		Weight
ukb-e-21002_CSA	rs61909172	11	134609569	G	A	0.1928	0.08582	0.0175	9.42801e-07		Weight
ukb-e-21002_CSA	rs62647610	11	134610231	A	G	0.147	0.09737	0.02069	2.512e-06		Weight
ukb-e-21002_CSA	rs61921573	12	66207265	G	A	0.2422	0.07646	0.01698	6.66899e-06		Weight
ukb-e-21002_CSA	rs343086	12	66325689	C	T	0.1667	0.08148	0.01765	3.92004e-06		Weight
ukb-e-21002_CSA	rs1480474	12	66326943	G	A	0.6907	-0.06341	0.01403	6.16893e-06		Weight
ukb-e-21002_CSA	rs7959830	12	66347368	T	G	0.6923	-0.06175	0.01393	9.28304e-06		Weight
ukb-e-21002_CSA	rs1585897	12	66383320	A	C	0.7147	-0.07295	0.01455	5.35303e-07		Weight
ukb-e-21002_CSA	rs35746342	12	66387141	GT	G	0.6995	-0.07387	0.01471	5.10105e-07		Weight
ukb-e-21002_CSA	rs10748027	12	66387621	T	A	0.793	-0.08668	0.0169	2.89201e-07		Weight
ukb-e-21002_CSA	rs10400419	12	66389968	C	T	0.6939	-0.0671	0.015	7.71703e-06		Weight
ukb-e-21002_CSA	12:75963759_caaaaaaaaaaaaaaa/c	12	75963759	C	CAAAAAAAAAAAAAAA	0.1744	0.08549	0.01866	4.61998e-06		Weight
ukb-e-21002_CSA	rs201639170	14	21499769	CA	C	0.01967	0.2217	0.04775	3.41201e-06		Weight
ukb-e-21002_CSA	rs150737854	14	50100462	T	C	0.02468	0.1929	0.04245	5.52205e-06		Weight
ukb-e-21002_CSA	rs35223965	14	50273363	A	ACTC	0.361	0.06133	0.01378	8.54103e-06		Weight
ukb-e-21002_CSA	rs574362501	14	50329572	A	G	0.02511	0.1998	0.0432	3.74602e-06		Weight
ukb-e-21002_CSA	rs1421085	16	53800954	C	T	0.3341	0.06021	0.01356	8.98194e-06		Weight
ukb-e-21002_CSA	rs56094641	16	53806453	G	A	0.335	0.0601	0.01356	9.40589e-06		Weight
ukb-e-21002_CSA	rs28687257	16	78590042	A	G	0.05072	0.1445	0.02961	1.065e-06		Weight
ukb-e-21002_CSA	rs75026856	16	78590658	G	C	0.05011	0.1456	0.02973	9.73195e-07		Weight
ukb-e-21002_CSA	rs146062683	17	62618106	T	A	0.05281	-0.148	0.03076	1.48102e-06		Weight
ukb-e-21002_CSA	rs35082870	17	72279814	A	G	0.01653	-0.28	0.05652	7.23502e-07		Weight
ukb-e-21002_CSA	rs66723169	18	57808978	A	C	0.3587	0.06172	0.01355	5.21399e-06		Weight
ukb-e-21002_CSA	rs7240682	18	57824038	G	C	0.3597	0.06038	0.01351	7.86303e-06		Weight
ukb-e-21002_CSA	rs12967878	18	57826570	C	T	0.3592	0.06036	0.0135	7.74301e-06		Weight
ukb-e-21002_CSA	rs6567160	18	57829135	C	T	0.3637	0.06205	0.01341	3.708e-06		Weight
ukb-e-21002_CSA	18:57832856_a/ac	18	57832856	AC	A	0.364	0.06358	0.0134	2.10102e-06		Weight
ukb-e-21002_CSA	18:57835314_ct/c	18	57835314	C	CT	0.4323	0.06235	0.01345	3.55099e-06		Weight
ukb-e-21002_CSA	rs663129	18	57838401	A	G	0.3632	0.06301	0.01338	2.48702e-06		Weight
ukb-e-21002_CSA	rs571312	18	57839769	A	C	0.3632	0.06317	0.01338	2.355e-06		Weight
ukb-e-21002_CSA	rs523288	18	57848369	T	A	0.3638	0.0618	0.01339	3.93296e-06		Weight
ukb-e-21002_CSA	rs2168711	18	57848531	C	T	0.3635	0.06367	0.01339	2.00101e-06		Weight
ukb-e-21002_CSA	rs66922415	18	57848651	G	A	0.3633	0.06262	0.01339	2.92503e-06		Weight
ukb-e-21002_CSA	rs12967135	18	57849023	A	G	0.3632	0.06256	0.01339	2.99199e-06		Weight
ukb-e-21002_CSA	rs58084604	18	57849429	T	C	0.3633	0.06235	0.01339	3.22597e-06		Weight
ukb-e-21002_CSA	rs538656	18	57850422	T	G	0.3634	0.06248	0.01339	3.08702e-06		Weight
ukb-e-21002_CSA	rs17175518	18	57850583	A	C	0.3632	0.06223	0.01339	3.36597e-06		Weight
ukb-e-21002_CSA	rs71336392	18	57850927	G	GTCT	0.3634	0.06255	0.0134	3.02197e-06		Weight
ukb-e-21002_CSA	rs17782313	18	57851097	C	T	0.3633	0.06222	0.01339	3.38003e-06		Weight
ukb-e-21002_CSA	rs371326986	18	57851459	GCCTCCCCCTCACCAAACTTAA	G	0.3635	0.06233	0.0134	3.271e-06		Weight
ukb-e-21002_CSA	rs149739906	18	57851463	GCTC	G	0.3635	0.06233	0.0134	3.271e-06		Weight
ukb-e-21002_CSA	rs10871777	18	57851763	G	A	0.3636	0.06195	0.01339	3.71997e-06		Weight
ukb-e-21002_CSA	rs11152213	18	57852948	C	A	0.3635	0.06186	0.0134	3.91598e-06		Weight
ukb-e-21002_CSA	rs35361355	18	57853288	T	TAGAG	0.363	0.06142	0.01342	4.76398e-06		Weight
ukb-e-21002_CSA	rs34633411	18	57854694	T	C	0.363	0.0612	0.01344	5.23504e-06		Weight
ukb-e-21002_CSA	18:57855319_g/ga	18	57855319	GA	G	0.3572	0.06091	0.01361	7.60904e-06		Weight
ukb-e-21002_CSA	rs79135430	18	70162857	T	C	0.1126	-0.09285	0.02073	7.47808e-06		Weight
ukb-e-21002_CSA	rs62107382	19	5532245	C	T	0.4821	-0.06385	0.01414	6.34103e-06		Weight
ukb-e-21002_CSA	20:13375101_c/ca	20	13375101	CA	C	0.02408	-0.2302	0.04515	3.42003e-07		Weight
ukb-e-21002_CSA	rs78662037	20	13467528	T	C	0.02276	-0.2289	0.04904	3.04397e-06		Weight
ukb-e-21002_CSA	rs75971037	20	13515442	A	T	0.02787	-0.2059	0.04406	2.97598e-06		Weight
ukb-e-21002_CSA	rs4818260	21	17547100	G	A	0.9388	0.1316	0.0285	3.90202e-06		Weight
ukb-e-21002_CSA	rs4828974	X	23275190	C	T	0.3686	0.04928	0.0111	9.05795e-06		Weight
ukb-a-248	rs9442423	1	1524437	C	T	0.391402	-0.0132984	0.00272538	1.06429e-06	336107	BMI
ukb-a-248	rs112512195	1	1524998	T	A	0.363163	-0.0141784	0.00276153	2.83394e-07	336107	BMI
ukb-a-248	rs6681422	1	1526062	C	T	0.388763	-0.013819	0.00270957	3.39696e-07	336107	BMI
ukb-a-248	rs113212351	1	1527952	C	T	0.371447	-0.0155167	0.0026952	8.5619e-09	336107	BMI
ukb-a-248	rs72634811	1	1529994	C	G	0.373794	-0.0156057	0.00264726	3.7493e-09	336107	BMI
ukb-a-248	rs72634813	1	1537887	A	C	0.351263	-0.0159646	0.00264243	1.52736e-09	336107	BMI
ukb-a-248	rs72634814	1	1538046	A	G	0.351185	-0.0158307	0.00264126	2.05438e-09	336107	BMI
ukb-a-248	rs113072236	1	1543983	A	C	0.379251	-0.0152285	0.00249074	9.72478e-10	336107	BMI
ukb-a-248	rs147410092	1	1544450	A	G	0.378664	-0.0150878	0.00248735	1.31414e-09	336107	BMI
ukb-a-248	rs11492279	1	1546304	T	C	0.378449	-0.0150109	0.00246996	1.22278e-09	336107	BMI
ukb-a-248	rs111610668	1	1548470	G	A	0.376115	-0.0157526	0.00247985	2.12486e-10	336107	BMI
ukb-a-248	rs28546565	1	1553498	A	G	0.376574	-0.0158816	0.00248951	1.78037e-10	336107	BMI
ukb-a-248	rs72634816	1	1557890	T	C	0.373069	-0.0157206	0.00251868	4.33551e-10	336107	BMI
ukb-a-248	rs28617190	1	1559466	A	G	0.384369	-0.015939	0.00250189	1.88343e-10	336107	BMI
ukb-a-248	rs28441650	1	1560100	A	G	0.379522	-0.0161635	0.00250716	1.14298e-10	336107	BMI
ukb-a-248	rs72634817	1	1561185	A	G	0.383161	-0.0162042	0.00250351	9.64717e-11	336107	BMI
ukb-a-248	rs66599757	1	1561331	A	G	0.379815	-0.0164353	0.00251049	5.89386e-11	336107	BMI
ukb-a-248	rs12735861	1	1562895	T	C	0.580804	0.0148594	0.00247326	1.8801e-09	336107	BMI
ukb-a-248	rs74892851	1	1563789	A	C	0.377821	-0.0164826	0.00251735	5.85464e-11	336107	BMI
ukb-a-248	rs3935032	1	1564194	T	C	0.377766	-0.0166564	0.00251865	3.7653e-11	336107	BMI
ukb-a-248	rs28401288	1	1574709	G	T	0.710772	0.0164969	0.00268222	7.73393e-10	336107	BMI
ukb-a-248	rs4648606	1	1584192	A	G	0.712078	0.0161775	0.00266335	1.2479e-09	336107	BMI
ukb-a-248	rs12753686	1	1584842	T	C	0.715641	0.0165461	0.00266694	5.50579e-10	336107	BMI
ukb-a-248	rs12753729	1	1584918	T	C	0.715629	0.0165059	0.00266671	6.03782e-10	336107	BMI
ukb-a-248	rs4648758	1	1585257	G	A	0.715864	0.0164575	0.00266649	6.75196e-10	336107	BMI
ukb-a-248	rs4648760	1	1585347	C	T	0.715858	0.0164511	0.00266626	6.83251e-10	336107	BMI
ukb-a-248	rs4648761	1	1585388	G	A	0.715846	0.0164585	0.00266625	6.71352e-10	336107	BMI
ukb-a-248	rs7531938	1	1585597	G	A	0.71583	0.0164313	0.00266565	7.09725e-10	336107	BMI
ukb-a-248	rs3936009	1	1585642	T	G	0.715815	0.0164788	0.00266528	6.30652e-10	336107	BMI
ukb-a-248	rs79113395	1	1590521	A	G	0.265449	-0.0209147	0.00273235	1.94626e-14	336107	BMI
ukb-a-248	rs7534581	1	1590575	A	G	0.697971	0.0190222	0.00262823	4.57509e-13	336107	BMI
ukb-a-248	rs9661500	1	1590681	A	G	0.697979	0.0189966	0.00262787	4.87978e-13	336107	BMI
ukb-a-248	rs72634819	1	1596500	T	C	0.263712	-0.0207144	0.0027398	4.02346e-14	336107	BMI
ukb-a-248	rs72634820	1	1597020	G	C	0.274993	-0.0202318	0.00268792	5.20715e-14	336107	BMI
ukb-a-248	rs72634824	1	1600160	T	C	0.26083	-0.02091	0.00280063	8.27561e-14	336107	BMI
ukb-a-248	rs72634825	1	1601015	A	G	0.261126	-0.020778	0.00277923	7.67008e-14	336107	BMI
ukb-a-248	rs72634826	1	1601052	A	G	0.260635	-0.0210632	0.002776	3.26663e-14	336107	BMI
ukb-a-248	rs4648609	1	1602536	C	G	0.689729	0.017502	0.00262779	2.7359e-11	336107	BMI
ukb-a-248	rs4233029	1	1602587	T	C	0.689342	0.0166169	0.00262934	2.62271e-10	336107	BMI
ukb-a-248	rs3817856	1	1663831	T	C	0.523555	-0.0129577	0.00252709	2.93738e-07	336107	BMI
ukb-a-248	rs2294486	1	1663851	C	G	0.408223	0.0121919	0.00256802	2.05935e-06	336107	BMI
ukb-a-248	rs2294487	1	1663861	A	G	0.4085	0.0122774	0.00256797	1.74518e-06	336107	BMI
ukb-a-248	rs4648764	1	1665613	G	A	0.523562	-0.0130708	0.0025163	2.05423e-07	336107	BMI
ukb-a-248	rs2281175	1	1665702	C	T	0.405655	0.0131267	0.00257459	3.42452e-07	336107	BMI
ukb-a-248	rs2076326	1	1666809	A	G	0.408617	0.0122192	0.00255585	1.74598e-06	336107	BMI
ukb-a-248	rs78368772	1	1667323	T	C	0.408482	0.0122644	0.0025544	1.57725e-06	336107	BMI
ukb-a-248	rs2377206	1	1667911	T	C	0.408026	0.0120755	0.002555	2.28823e-06	336107	BMI
ukb-a-248	rs4648793	1	1671782	T	C	0.522978	-0.0130694	0.00250074	1.73117e-07	336107	BMI
ukb-a-248	rs72634839	1	1674111	T	C	0.44035	0.0123777	0.00249718	7.1748e-07	336107	BMI
ukb-a-248	rs11486028	1	1674677	C	G	0.440223	0.0122339	0.0024942	9.35018e-07	336107	BMI
ukb-a-248	rs4648620	1	1680036	G	C	0.504789	0.0125623	0.00243219	2.40536e-07	336107	BMI
ukb-a-248	rs1014988	1	1680219	A	G	0.510215	0.0127823	0.00243325	1.49582e-07	336107	BMI
ukb-a-248	rs17162846	1	1683565	A	G	0.407602	-0.0127374	0.00246794	2.45578e-07	336107	BMI
ukb-a-248	rs1062090	1	1683900	A	G	0.498436	0.01215	0.00240681	4.46252e-07	336107	BMI
ukb-a-248	rs7796	1	1684169	G	C	0.498504	0.0121274	0.00240555	4.62264e-07	336107	BMI
ukb-a-248	rs7407	1	1684472	T	C	0.516048	0.0121427	0.00241514	4.96569e-07	336107	BMI
ukb-a-248	rs2072926	1	1684758	A	G	0.498502	0.0121481	0.00240696	4.48828e-07	336107	BMI
ukb-a-248	rs2072927	1	1684800	A	G	0.498574	0.0121475	0.00240701	4.49666e-07	336107	BMI
ukb-a-248	rs4751	1	1686040	T	G	0.425164	-0.0138446	0.0024307	1.22945e-08	336107	BMI
ukb-a-248	rs2072929	1	1686943	C	T	0.47849	-0.0107309	0.00240631	8.21902e-06	336107	BMI
ukb-a-248	rs2076327	1	1686962	T	C	0.492576	-0.011149	0.00242317	4.2062e-06	336107	BMI
ukb-a-248	rs4648815	1	1687152	A	G	0.475535	0.0115656	0.00243271	1.99329e-06	336107	BMI
ukb-a-248	rs2076328	1	1687482	T	G	0.500298	0.0117187	0.00240807	1.13679e-06	336107	BMI
ukb-a-248	rs34306661	1	1687625	C	T	0.426916	-0.0134608	0.00243198	3.11602e-08	336107	BMI
ukb-a-248	rs79052177	1	1688384	A	G	0.0796711	0.0216106	0.00454999	2.03906e-06	336107	BMI
ukb-a-248	rs4648624	1	1688513	T	G	0.425818	-0.0138044	0.00243253	1.3888e-08	336107	BMI
ukb-a-248	rs2235536	1	1689164	T	C	0.425511	-0.0137365	0.00243347	1.65501e-08	336107	BMI
ukb-a-248	rs2235537	1	1689762	C	T	0.431865	-0.0132862	0.00243027	4.58142e-08	336107	BMI
ukb-a-248	rs2235538	1	1690793	A	G	0.500737	0.0120563	0.0024137	5.88898e-07	336107	BMI
ukb-a-248	rs35672141	1	1691050	T	C	0.501074	0.0121178	0.00241303	5.12047e-07	336107	BMI
ukb-a-248	rs1107910	1	1692321	C	T	0.450247	-0.0141886	0.00243476	5.63145e-09	336107	BMI
ukb-a-248	rs17162854	1	1693726	G	A	0.516152	0.0140445	0.00241412	5.97365e-09	336107	BMI
ukb-a-248	rs4648629	1	1695462	A	C	0.432965	-0.0148381	0.00243235	1.05979e-09	336107	BMI
ukb-a-248	rs34166899	1	1696326	A	C	0.510845	0.0142475	0.00240979	3.37637e-09	336107	BMI
ukb-a-248	rs66701417	1	1698092	G	A	0.510644	0.0142636	0.00240943	3.22441e-09	336107	BMI
ukb-a-248	rs4648827	1	1699201	A	C	0.270134	-0.0146348	0.00271349	6.91958e-08	336107	BMI
ukb-a-248	rs12040325	1	1702436	A	G	0.510473	0.0142678	0.00240864	3.15239e-09	336107	BMI
ukb-a-248	rs7529918	1	1703303	A	G	0.510492	0.014263	0.0024084	3.17995e-09	336107	BMI
ukb-a-248	rs12038111	1	1703849	C	T	0.510595	0.0142113	0.00240843	3.62376e-09	336107	BMI
ukb-a-248	rs12038134	1	1703865	A	T	0.510601	0.0142341	0.0024083	3.41539e-09	336107	BMI
ukb-a-248	rs61774982	1	1704654	A	C	0.27017	-0.0145349	0.00270713	7.91754e-08	336107	BMI
ukb-a-248	rs72634845	1	1704899	A	G	0.510638	0.0142555	0.0024081	3.22626e-09	336107	BMI
ukb-a-248	rs72634846	1	1704915	G	C	0.510614	0.0142439	0.00240807	3.3207e-09	336107	BMI
ukb-a-248	rs12040826	1	1705287	C	A	0.510507	0.0142331	0.00240747	3.38197e-09	336107	BMI
ukb-a-248	rs61774983	1	1705604	G	A	0.269999	-0.0144288	0.00270676	9.79242e-08	336107	BMI
ukb-a-248	rs6603809	1	1705747	A	G	0.270059	-0.0145092	0.00270598	8.24081e-08	336107	BMI
ukb-a-248	rs11260629	1	1705945	C	T	0.6796	0.0132998	0.0025751	2.4088e-07	336107	BMI
ukb-a-248	rs59555069	1	1706886	A	G	0.0951367	0.0201907	0.00408691	7.80225e-07	336107	BMI
ukb-a-248	rs12041925	1	1707740	G	T	0.270331	-0.0143301	0.00270356	1.15593e-07	336107	BMI
ukb-a-248	rs12044597	1	1708801	G	A	0.510658	0.0142402	0.00240727	3.31169e-09	336107	BMI
ukb-a-248	rs10907194	1	1712230	T	C	0.270972	-0.0142139	0.00270326	1.45673e-07	336107	BMI
ukb-a-248	rs10907195	1	1713348	T	C	0.440703	-0.0139958	0.00242284	7.62851e-09	336107	BMI
ukb-a-248	rs7534617	1	1713869	G	T	0.273843	-0.0133775	0.00269572	6.96242e-07	336107	BMI
ukb-a-248	rs742359	1	1715011	A	C	0.273858	-0.0133883	0.00269569	6.81883e-07	336107	BMI
ukb-a-248	rs2272908	1	1721479	T	C	0.507448	0.0134506	0.00240881	2.35326e-08	336107	BMI
ukb-a-248	rs3737627	1	1722828	A	G	0.272431	-0.0136734	0.00270096	4.14143e-07	336107	BMI
ukb-a-248	rs3737628	1	1722932	T	C	0.507552	0.0135107	0.00240917	2.04781e-08	336107	BMI
ukb-a-248	rs9660180	1	1723031	A	G	0.507398	0.0134435	0.00240894	2.39778e-08	336107	BMI
ukb-a-248	rs34645159	1	1724366	A	G	0.507387	0.0134406	0.00240924	2.42393e-08	336107	BMI
ukb-a-248	rs6690956	1	1725760	T	C	0.270168	-0.0145262	0.00270707	8.0536e-08	336107	BMI
ukb-a-248	rs12034740	1	1728969	A	C	0.507525	0.0135584	0.00241476	1.96934e-08	336107	BMI
ukb-a-248	rs10907185	1	1733219	G	A	0.693092	0.0142456	0.00263109	6.15574e-08	336107	BMI
ukb-a-248	rs12077553	1	1734970	T	C	0.270865	-0.014409	0.00270386	9.87893e-08	336107	BMI
ukb-a-248	rs12134783	1	1736653	G	T	0.271466	-0.0143048	0.00270243	1.20213e-07	336107	BMI
ukb-a-248	rs7546498	1	1740255	T	G	0.510222	0.0140505	0.00240769	5.36266e-09	336107	BMI
ukb-a-248	rs10907186	1	1741516	A	T	0.662594	0.0131417	0.0025484	2.51316e-07	336107	BMI
ukb-a-248	rs12407008	1	1741525	G	A	0.26546	-0.0149858	0.00272382	3.76296e-08	336107	BMI
ukb-a-248	rs75304780	1	1744743	T	C	0.0857179	0.0199218	0.00441033	6.27162e-06	336107	BMI
ukb-a-248	rs16825336	1	1745726	A	G	0.0942589	0.0213123	0.0041455	2.73338e-07	336107	BMI
ukb-a-248	rs2180311	1	1748734	C	T	0.510138	0.0141282	0.00240773	4.41886e-09	336107	BMI
ukb-a-248	rs6664664	1	1751264	A	G	0.51011	0.0140569	0.0024078	5.28603e-09	336107	BMI
ukb-a-248	rs11260615	1	1751776	G	A	0.441087	-0.0140028	0.00242323	7.54032e-09	336107	BMI
ukb-a-248	rs10907187	1	1759054	A	G	0.271389	-0.0144067	0.00270253	9.78273e-08	336107	BMI
ukb-a-248	rs9786942	1	1759213	G	A	0.510406	0.0141138	0.00240788	4.59113e-09	336107	BMI
ukb-a-248	rs11260616	1	1762005	T	A	0.271838	-0.0143138	0.00270263	1.18277e-07	336107	BMI
ukb-a-248	rs34849348	1	1762757	T	C	0.510019	0.0140658	0.00240729	5.13133e-09	336107	BMI
ukb-a-248	rs6663586	1	1766094	C	A	0.271433	-0.0144007	0.00270201	9.84691e-08	336107	BMI
ukb-a-248	rs61422524	1	1767565	A	C	0.510308	0.0140521	0.00240776	5.34601e-09	336107	BMI
ukb-a-248	rs10907188	1	1768894	T	C	0.271411	-0.0143838	0.00270205	1.01974e-07	336107	BMI
ukb-a-248	rs6657357	1	1770788	G	C	0.270899	-0.0143733	0.00271242	1.16461e-07	336107	BMI
ukb-a-248	rs6665287	1	1770789	A	T	0.270831	-0.0145125	0.00271209	8.75105e-08	336107	BMI
ukb-a-248	rs10907190	1	1773772	A	G	0.271865	-0.0143624	0.00270009	1.04275e-07	336107	BMI
ukb-a-248	rs10907191	1	1774820	T	A	0.510105	0.0138731	0.00240726	8.2697e-09	336107	BMI
ukb-a-248	rs4648727	1	1776269	A	C	0.443084	-0.0140438	0.00242281	6.77782e-09	336107	BMI
ukb-a-248	rs6687065	1	1778469	G	A	0.510356	0.0138755	0.00240687	8.17429e-09	336107	BMI
ukb-a-248	rs11260623	1	1781456	T	G	0.510365	0.0138709	0.00240678	8.25772e-09	336107	BMI
ukb-a-248	rs12066667	1	1782620	T	C	0.271429	-0.0147472	0.0027007	4.75073e-08	336107	BMI
ukb-a-248	rs12402876	1	1783201	A	G	0.27106	-0.0146922	0.00270268	5.44753e-08	336107	BMI
ukb-a-248	rs7526236	1	1783584	A	G	0.271034	-0.0147965	0.00270259	4.38006e-08	336107	BMI
ukb-a-248	rs915292	1	1792157	C	A	0.512709	0.0143271	0.00240808	2.6903e-09	336107	BMI
ukb-a-248	rs9660106	1	1797947	G	A	0.510145	0.0139508	0.00240609	6.71197e-09	336107	BMI
ukb-a-248	rs4648592	1	1801034	A	G	0.271189	-0.0147527	0.00270188	4.76025e-08	336107	BMI
ukb-a-248	rs10907193	1	1805391	A	G	0.271567	-0.0146867	0.00269994	5.34232e-08	336107	BMI
ukb-a-248	rs12567685	1	1806647	C	T	0.509678	0.0139286	0.00240785	7.2716e-09	336107	BMI
ukb-a-248	rs11260624	1	1809509	T	C	0.271209	-0.0147488	0.00270176	4.79292e-08	336107	BMI
ukb-a-248	rs7525092	1	1810090	T	C	0.271593	-0.0147678	0.00269987	4.50858e-08	336107	BMI
ukb-a-248	rs35386522	1	1811006	C	T	0.511244	0.0137368	0.00241135	1.22239e-08	336107	BMI
ukb-a-248	rs6603802	1	1812521	T	C	0.510133	0.0138744	0.00240599	8.09655e-09	336107	BMI
ukb-a-248	rs6603803	1	1812688	G	A	0.510086	0.013919	0.0024059	7.24152e-09	336107	BMI
ukb-a-248	rs12138152	1	1815622	A	G	0.271516	-0.01477	0.00270088	4.53994e-08	336107	BMI
ukb-a-248	rs6688470	1	1818239	A	G	0.510114	0.0138718	0.00240612	8.16319e-09	336107	BMI
ukb-a-248	rs28608797	1	1820106	C	A	0.271221	-0.0147259	0.00270264	5.07645e-08	336107	BMI
ukb-a-248	rs6603805	1	1821625	A	G	0.271632	-0.0146926	0.00270131	5.35932e-08	336107	BMI
ukb-a-248	rs12045595	1	1828764	A	G	0.264196	-0.0148859	0.00275125	6.2855e-08	336107	BMI
ukb-a-248	rs7542410	1	1831012	T	C	0.510249	0.0136479	0.00241237	1.53745e-08	336107	BMI
ukb-a-248	rs941531	1	1832357	A	G	0.274586	-0.0142378	0.00269716	1.30095e-07	336107	BMI
ukb-a-248	rs4648730	1	1832701	T	C	0.509993	0.0136639	0.00241213	1.47425e-08	336107	BMI
ukb-a-248	rs7548509	1	1832825	A	C	0.509994	0.013671	0.00241208	1.44834e-08	336107	BMI
ukb-a-248	rs10454464	1	1833495	A	G	0.274685	-0.0141582	0.00269539	1.49941e-07	336107	BMI
ukb-a-248	rs9662595	1	1833878	T	C	0.509757	0.0136368	0.00241206	1.57257e-08	336107	BMI
ukb-a-248	rs4648731	1	1834748	G	A	0.275606	-0.014253	0.00268876	1.15279e-07	336107	BMI
ukb-a-248	rs11260625	1	1835042	A	G	0.2738	-0.0142158	0.00270795	1.52497e-07	336107	BMI
ukb-a-248	rs11260626	1	1835056	T	C	0.27374	-0.0141975	0.0027077	1.57772e-07	336107	BMI
ukb-a-248	rs2803290	1	1837025	T	C	0.509053	0.013748	0.00241425	1.23834e-08	336107	BMI
ukb-a-248	rs4648732	1	1837878	T	C	0.274755	-0.0144488	0.00270224	8.94973e-08	336107	BMI
ukb-a-248	rs2377037	1	1838516	A	C	0.273967	-0.0145433	0.00270583	7.67149e-08	336107	BMI
ukb-a-248	rs28672079	1	1838638	G	A	0.274443	-0.0145252	0.00270475	7.86792e-08	336107	BMI
ukb-a-248	rs2474460	1	1844046	T	C	0.503298	0.0135077	0.00242047	2.39867e-08	336107	BMI
ukb-a-248	rs28842562	1	1844693	T	C	0.31674	-0.0119664	0.00260431	4.33261e-06	336107	BMI
ukb-a-248	rs2474459	1	1845082	C	T	0.494746	0.0116636	0.00242656	1.53547e-06	336107	BMI
ukb-a-248	rs2803299	1	1845784	T	C	0.508932	0.0136491	0.00240634	1.41146e-08	336107	BMI
ukb-a-248	rs2803298	1	1846073	T	G	0.544991	0.0138103	0.00241509	1.07666e-08	336107	BMI
ukb-a-248	rs2748988	1	1846357	A	G	0.5088	0.0135154	0.00240492	1.91236e-08	336107	BMI
ukb-a-248	rs41306992	1	1846461	T	C	0.277941	-0.0129292	0.00269482	1.60498e-06	336107	BMI
ukb-a-248	rs2247560	1	1846765	A	G	0.509078	0.013683	0.00240564	1.28709e-08	336107	BMI
ukb-a-248	rs2803297	1	1847656	T	C	0.509027	0.013663	0.00240588	1.35597e-08	336107	BMI
ukb-a-248	rs2748986	1	1847856	T	G	0.545024	0.0138236	0.00241462	1.03545e-08	336107	BMI
ukb-a-248	rs2803296	1	1848109	C	G	0.545092	0.0138237	0.00241471	1.03636e-08	336107	BMI
ukb-a-248	rs28640257	1	1849529	G	A	0.509017	0.0138563	0.00240587	8.45123e-09	336107	BMI
ukb-a-248	rs2295364	1	1850136	T	C	0.278693	-0.013156	0.00269266	1.03022e-06	336107	BMI
ukb-a-248	rs2295363	1	1850428	G	A	0.548634	0.0137899	0.00242207	1.24612e-08	336107	BMI
ukb-a-248	rs2490548	1	1852134	G	A	0.508829	0.0136146	0.00240721	1.55264e-08	336107	BMI
ukb-a-248	rs28508199	1	1852484	G	A	0.314632	-0.0120489	0.00260037	3.59625e-06	336107	BMI
ukb-a-248	rs2803349	1	1852772	T	C	0.508052	0.0138014	0.00241049	1.03179e-08	336107	BMI
ukb-a-248	rs2748985	1	1853184	C	T	0.545629	0.013852	0.00241847	1.01946e-08	336107	BMI
ukb-a-248	rs2803348	1	1854109	G	A	0.545438	0.0139285	0.00241941	8.57137e-09	336107	BMI
ukb-a-248	rs752966	1	1856227	T	C	0.509179	0.0136793	0.00241029	1.38503e-08	336107	BMI
ukb-a-248	rs2092921	1	1856672	C	T	0.509159	0.0136916	0.00241035	1.3454e-08	336107	BMI
ukb-a-248	rs2092924	1	1856746	A	C	0.508694	0.0136889	0.00241239	1.39264e-08	336107	BMI
ukb-a-248	rs941530	1	1858309	C	T	0.557663	0.0135263	0.00244067	2.99192e-08	336107	BMI
ukb-a-248	rs4648734	1	1859131	T	C	0.269626	-0.0120359	0.00272441	9.97401e-06	336107	BMI
ukb-a-248	rs2748984	1	1859296	C	T	0.509122	0.0136673	0.0024109	1.43794e-08	336107	BMI
ukb-a-248	rs28670388	1	1859558	C	T	0.269723	-0.0120805	0.0027241	9.2238e-06	336107	BMI
ukb-a-248	rs2748983	1	1860087	T	C	0.545283	0.0138721	0.00242009	9.93139e-09	336107	BMI
ukb-a-248	rs28685049	1	1860745	T	C	0.269719	-0.012099	0.00272434	8.95324e-06	336107	BMI
ukb-a-248	rs55825112	1	1861152	A	G	0.269721	-0.0120765	0.00272436	9.30486e-06	336107	BMI
ukb-a-248	rs2748967	1	1861343	T	C	0.50919	0.0136458	0.0024118	1.53335e-08	336107	BMI
ukb-a-248	rs2803295	1	1861582	T	C	0.508387	0.0137415	0.00241259	1.22939e-08	336107	BMI
ukb-a-248	rs3121830	1	1864526	T	C	0.54725	0.0142598	0.00242428	4.0549e-09	336107	BMI
ukb-a-248	rs2803316	1	1865298	G	A	0.547293	0.0142886	0.0024244	3.78085e-09	336107	BMI
ukb-a-248	rs2748969	1	1867377	C	T	0.567834	0.0111775	0.00245519	5.3009e-06	336107	BMI
ukb-a-248	rs2803320	1	1867426	A	G	0.511719	0.0140446	0.00241724	6.24525e-09	336107	BMI
ukb-a-248	rs2803321	1	1867516	T	C	0.533925	0.0133077	0.00243141	4.42222e-08	336107	BMI
ukb-a-248	rs2803322	1	1868066	G	C	0.547036	0.0141299	0.00242875	5.96898e-09	336107	BMI
ukb-a-248	rs28658236	1	1868485	A	G	0.232255	-0.0128009	0.00289502	9.79648e-06	336107	BMI
ukb-a-248	rs2748970	1	1868712	C	T	0.5421	0.0129103	0.00242938	1.07184e-07	336107	BMI
ukb-a-248	rs28592294	1	1869906	T	C	0.267026	-0.0127047	0.00273913	3.5156e-06	336107	BMI
ukb-a-248	rs2748982	1	1871979	A	G	0.541136	0.0129945	0.00243129	9.06317e-08	336107	BMI
ukb-a-248	rs2748981	1	1873453	A	G	0.540595	0.0129381	0.00243275	1.04812e-07	336107	BMI
ukb-a-248	rs2803326	1	1873514	G	A	0.539684	0.0129298	0.00243412	1.0856e-07	336107	BMI
ukb-a-248	rs2803327	1	1873525	C	T	0.539661	0.0129212	0.00243426	1.10879e-07	336107	BMI
ukb-a-248	rs12758705	1	1873625	A	G	0.267142	-0.0126143	0.00274239	4.23165e-06	336107	BMI
ukb-a-248	rs2748980	1	1873697	A	G	0.540684	0.0129653	0.00243343	9.93619e-08	336107	BMI
ukb-a-248	rs2748979	1	1873699	C	G	0.540682	0.0129562	0.00243344	1.01436e-07	336107	BMI
ukb-a-248	rs2803328	1	1874326	G	C	0.50707	0.0130375	0.0024259	7.69237e-08	336107	BMI
ukb-a-248	rs2803332	1	1875513	C	T	0.50836	0.0131049	0.00243141	7.05732e-08	336107	BMI
ukb-a-248	rs2803333	1	1875530	C	G	0.508479	0.0131387	0.00243153	6.54079e-08	336107	BMI
ukb-a-248	rs2803334	1	1875621	C	G	0.510113	0.0136794	0.00243107	1.83616e-08	336107	BMI
ukb-a-248	rs2803335	1	1875655	T	C	0.50786	0.0133067	0.002429	4.29833e-08	336107	BMI
ukb-a-248	rs2803336	1	1875858	G	C	0.508195	0.013439	0.00243058	3.22055e-08	336107	BMI
ukb-a-248	rs2803337	1	1875859	G	A	0.508348	0.0133412	0.00243131	4.08526e-08	336107	BMI
ukb-a-248	rs2803338	1	1876114	T	C	0.507808	0.013224	0.00242915	5.21759e-08	336107	BMI
ukb-a-248	rs2261279	1	1876560	C	T	0.50839	0.0132014	0.00242888	5.47747e-08	336107	BMI
ukb-a-248	rs2490544	1	1877452	T	C	0.508345	0.0131815	0.00242943	5.77497e-08	336107	BMI
ukb-a-248	rs2474457	1	1877497	C	T	0.508396	0.0132042	0.00242965	5.49478e-08	336107	BMI
ukb-a-248	rs2803340	1	1878071	T	C	0.507669	0.0129478	0.0024298	9.89669e-08	336107	BMI
ukb-a-248	rs2803341	1	1878628	T	C	0.507757	0.0129413	0.00242984	1.00478e-07	336107	BMI
ukb-a-248	rs2490543	1	1879084	T	C	0.51741	0.0127225	0.00244683	1.9983e-07	336107	BMI
ukb-a-248	rs28573337	1	1879087	A	G	0.255759	-0.0124926	0.00280396	8.37915e-06	336107	BMI
ukb-a-248	rs2477699	1	2422614	A	G	0.72591	-0.0129435	0.00270943	1.77816e-06	336107	BMI
ukb-a-248	rs12409875	1	2424765	A	G	0.488654	-0.0117358	0.00240057	1.01522e-06	336107	BMI
ukb-a-248	rs3001347	1	2426766	G	A	0.521096	-0.0118163	0.00241036	9.47698e-07	336107	BMI
ukb-a-248	rs3762444	1	2427712	T	C	0.457058	-0.0153984	0.00242817	2.27746e-10	336107	BMI
ukb-a-248	rs4648642	1	2432762	A	G	0.487691	-0.0141296	0.00241233	4.70999e-09	336107	BMI
ukb-a-248	rs12736998	1	2433900	T	C	0.522865	-0.0113322	0.00240885	2.5473e-06	336107	BMI
ukb-a-248	rs3791180	1	2439685	C	G	0.52289	-0.0111281	0.00240507	3.71244e-06	336107	BMI
ukb-a-248	rs7535528	1	2444414	A	G	0.372188	-0.0141732	0.00249741	1.38688e-08	336107	BMI
ukb-a-248	rs2494625	1	2454709	C	T	0.712661	-0.0120739	0.00265601	5.47255e-06	336107	BMI
ukb-a-248	rs10910087	1	2462835	G	A	0.709332	-0.0132227	0.00266687	7.12033e-07	336107	BMI
ukb-a-248	rs11583602	1	2463414	A	G	0.491247	-0.014027	0.00242726	7.52385e-09	336107	BMI
ukb-a-248	rs4648645	1	2463749	T	G	0.490304	-0.0139622	0.00242638	8.70663e-09	336107	BMI
ukb-a-248	rs6694195	1	2464045	A	G	0.708543	-0.0133274	0.00266562	5.74447e-07	336107	BMI
ukb-a-248	rs12406506	1	2464567	T	G	0.708573	-0.0133312	0.00266606	5.72572e-07	336107	BMI
ukb-a-248	rs11585747	1	2465095	T	C	0.490638	-0.0137902	0.00242747	1.34085e-08	336107	BMI
ukb-a-248	rs9803764	1	2465144	T	C	0.712394	-0.0133141	0.00267661	6.5533e-07	336107	BMI
ukb-a-248	rs11584295	1	2465329	A	G	0.490735	-0.0138954	0.00242723	1.03626e-08	336107	BMI
ukb-a-248	rs3001339	1	2465792	T	C	0.720167	-0.0131725	0.00269868	1.05553e-06	336107	BMI
ukb-a-248	rs6661956	1	2465912	T	C	0.712674	-0.0132853	0.00267836	7.04385e-07	336107	BMI
ukb-a-248	rs12042279	1	2470848	A	G	0.48332	0.0123092	0.00242203	3.7331e-07	336107	BMI
ukb-a-248	rs1886731	1	2472081	C	T	0.505187	0.0121324	0.00242081	5.39772e-07	336107	BMI
ukb-a-248	rs4487972	1	2472144	C	G	0.483361	0.0123032	0.00242108	3.74283e-07	336107	BMI
ukb-a-248	rs942824	1	2474205	C	T	0.505661	0.0122854	0.00241889	3.79726e-07	336107	BMI
ukb-a-248	rs10797429	1	2475212	C	G	0.483743	0.0123308	0.0024183	3.41712e-07	336107	BMI
ukb-a-248	rs12097268	1	2477358	A	T	0.481913	0.0126725	0.00242173	1.67036e-07	336107	BMI
ukb-a-248	rs2477678	1	2478511	A	T	0.510316	0.0127843	0.00241224	1.16033e-07	336107	BMI
ukb-a-248	rs1974044	1	2479983	G	A	0.510716	0.0125949	0.00241013	1.7348e-07	336107	BMI
ukb-a-248	rs2147905	1	2482921	C	T	0.508037	0.0132746	0.00240675	3.47912e-08	336107	BMI
ukb-a-248	rs3748825	1	2483270	C	T	0.49336	0.0134754	0.00240643	2.14837e-08	336107	BMI
ukb-a-248	rs2985858	1	2483298	G	C	0.507742	0.0130323	0.00240685	6.14497e-08	336107	BMI
ukb-a-248	rs2227312	1	2487663	A	C	0.480682	0.013221	0.00240154	3.68952e-08	336107	BMI
ukb-a-248	rs2227313	1	2487766	C	T	0.495108	0.0127459	0.00240033	1.09655e-07	336107	BMI
ukb-a-248	rs4870	1	2488153	G	A	0.481137	0.0131498	0.002403	4.44682e-08	336107	BMI
ukb-a-248	rs1886730	1	2488608	C	T	0.497389	0.0115548	0.00242009	1.80198e-06	336107	BMI
ukb-a-248	rs2495366	1	2488930	A	G	0.4938	0.0128736	0.00240137	8.28476e-08	336107	BMI
ukb-a-248	rs2257763	1	2490898	A	C	0.498044	0.0124968	0.00239813	1.87875e-07	336107	BMI
ukb-a-248	rs2281852	1	2490942	A	C	0.490959	0.0121832	0.00239861	3.79053e-07	336107	BMI
ukb-a-248	rs2234161	1	2491205	T	C	0.497254	0.0126657	0.00239903	1.29619e-07	336107	BMI
ukb-a-248	rs8725	1	2494785	A	G	0.503274	0.0112447	0.00240036	2.80627e-06	336107	BMI
ukb-a-248	rs10910090	1	2496214	T	C	0.502963	0.0111749	0.00240032	3.23177e-06	336107	BMI
ukb-a-248	rs7550231	1	2497641	A	G	0.500955	0.0109006	0.00240036	5.59461e-06	336107	BMI
ukb-a-248	rs11577783	1	2497678	G	A	0.50095	0.0107025	0.00240026	8.24043e-06	336107	BMI
ukb-a-248	rs2495365	1	2498027	G	A	0.501217	0.0108761	0.00240028	5.868e-06	336107	BMI
ukb-a-248	rs61054170	1	2498052	T	C	0.500836	0.0107703	0.00240041	7.23019e-06	336107	BMI
ukb-a-248	rs10910089	1	2498618	T	G	0.501306	0.0108679	0.00240036	5.96788e-06	336107	BMI
ukb-a-248	rs1555791	1	2498862	C	G	0.501034	0.0107722	0.00240042	7.20444e-06	336107	BMI
ukb-a-248	rs2182176	1	2499254	A	G	0.479352	0.0118991	0.00240311	7.36546e-07	336107	BMI
ukb-a-248	rs4648647	1	2500893	A	G	0.479539	0.0120179	0.00240181	5.62756e-07	336107	BMI
ukb-a-248	rs10797432	1	2501338	T	C	0.479472	0.0119421	0.00240193	6.63376e-07	336107	BMI
ukb-a-248	rs10910092	1	2501516	G	A	0.479539	0.0120347	0.00240177	5.42388e-07	336107	BMI
ukb-a-248	rs10797433	1	2502010	C	T	0.501004	0.0107361	0.00240001	7.70247e-06	336107	BMI
ukb-a-248	rs6667605	1	2502780	T	C	0.50079	0.010817	0.00240005	6.57718e-06	336107	BMI
ukb-a-248	rs6672381	1	2502834	G	A	0.500786	0.0108148	0.00240006	6.60633e-06	336107	BMI
ukb-a-248	rs6671426	1	2504234	A	C	0.480009	0.0121758	0.00240128	3.96945e-07	336107	BMI
ukb-a-248	rs55658746	1	2506229	C	T	0.378982	-0.0127303	0.00248371	2.96879e-07	336107	BMI
ukb-a-248	rs10910094	1	2506488	T	C	0.500817	0.0107944	0.00239959	6.84794e-06	336107	BMI
ukb-a-248	rs10752745	1	2507938	G	A	0.478163	0.0119674	0.00240182	6.27552e-07	336107	BMI
ukb-a-248	rs4648649	1	2512650	C	T	0.479257	0.0117114	0.00240025	1.06537e-06	336107	BMI
ukb-a-248	rs10910096	1	2512710	C	T	0.479276	0.0117212	0.00240015	1.04239e-06	336107	BMI
ukb-a-248	rs734999	1	2513216	T	C	0.479284	0.0116967	0.00240004	1.09653e-06	336107	BMI
ukb-a-248	rs12723864	1	2564805	G	A	0.436259	-0.012945	0.00242101	8.95076e-08	336107	BMI
ukb-a-248	rs66705332	1	2566025	T	C	0.436674	-0.012613	0.00242071	1.88465e-07	336107	BMI
ukb-a-248	rs12756665	1	2567421	T	C	0.456935	-0.0136486	0.00240911	1.46784e-08	336107	BMI
ukb-a-248	rs12739597	1	2567491	G	A	0.436893	-0.012622	0.00242074	1.84791e-07	336107	BMI
ukb-a-248	rs4648661	1	2568425	C	T	0.43692	-0.0126199	0.00242091	1.8605e-07	336107	BMI
ukb-a-248	rs12726651	1	2573903	T	C	0.436626	-0.0125682	0.00242095	2.088e-07	336107	BMI
ukb-a-248	rs12744876	1	2578220	T	G	0.434467	-0.012868	0.00242247	1.08525e-07	336107	BMI
ukb-a-248	rs12732266	1	2582340	G	C	0.434518	-0.0127702	0.00242225	1.3499e-07	336107	BMI
ukb-a-248	rs4648682	1	2625512	A	G	0.425447	-0.0132929	0.002477	8.03156e-08	336107	BMI
ukb-a-248	rs12746691	1	2631486	T	C	0.433784	-0.0129	0.00242289	1.01452e-07	336107	BMI
ukb-a-248	rs12746841	1	2631554	G	C	0.433857	-0.0129278	0.00242292	9.5273e-08	336107	BMI
ukb-a-248	rs12751643	1	2632097	A	C	0.433742	-0.0129675	0.0024231	8.72228e-08	336107	BMI
ukb-a-248	rs79031158	1	2684547	G	A	0.437641	-0.0125213	0.00242874	2.53128e-07	336107	BMI
ukb-a-248	rs10909957	1	2693956	T	C	0.434423	-0.0129387	0.00242084	9.06233e-08	336107	BMI
ukb-a-248	rs6424062	1	2694496	A	G	0.434423	-0.0129369	0.00242081	9.0962e-08	336107	BMI
ukb-a-248	rs4648459	1	2697713	T	G	0.434678	-0.0129762	0.00242057	8.2903e-08	336107	BMI
ukb-a-248	rs4648502	1	2700117	G	C	0.434678	-0.0129804	0.00242053	8.20805e-08	336107	BMI
ukb-a-248	rs12748553	1	2704471	T	C	0.434681	-0.0129586	0.0024204	8.61311e-08	336107	BMI
ukb-a-248	rs7526311	1	2707438	T	A	0.434682	-0.0129522	0.00242036	8.73494e-08	336107	BMI
ukb-a-248	rs12044475	1	2709392	A	G	0.434995	-0.0129107	0.00242074	9.64739e-08	336107	BMI
ukb-a-248	rs12024170	1	2709576	T	C	0.434749	-0.0129809	0.00242028	8.17297e-08	336107	BMI
ukb-a-248	rs6687680	1	2710002	A	G	0.434806	-0.0129295	0.00242019	9.18079e-08	336107	BMI
ukb-a-248	rs67373773	1	2710377	A	G	0.439497	-0.0132808	0.0024207	4.1061e-08	336107	BMI
ukb-a-248	rs12731995	1	2712170	G	A	0.434798	-0.012951	0.00242024	8.74802e-08	336107	BMI
ukb-a-248	rs2377041	1	2713327	T	C	0.434795	-0.0129358	0.00242026	9.05691e-08	336107	BMI
ukb-a-248	rs751358	1	2716907	C	G	0.435107	-0.0130106	0.00242495	8.08593e-08	336107	BMI
ukb-a-248	rs12725202	1	2719904	A	C	0.433717	-0.0130784	0.0024317	7.52333e-08	336107	BMI
ukb-a-248	rs6692145	1	2722848	T	C	0.465857	-0.0151786	0.00242668	3.98318e-10	336107	BMI
ukb-a-248	rs4648450	1	2723214	A	C	0.466133	-0.0154374	0.00242211	1.84982e-10	336107	BMI
ukb-a-248	rs4648360	1	2723345	T	C	0.453038	-0.0141153	0.00242718	6.04965e-09	336107	BMI
ukb-a-248	rs7537581	1	2725475	A	C	0.532884	0.0151635	0.00242558	4.06986e-10	336107	BMI
ukb-a-248	rs10909879	1	2727638	A	G	0.457953	-0.0135104	0.00242745	2.61348e-08	336107	BMI
ukb-a-248	rs10909880	1	2727804	T	C	0.458111	-0.0134179	0.00242775	3.26159e-08	336107	BMI
ukb-a-248	rs2290583	1	2728721	T	C	0.458056	-0.0134363	0.00242766	3.1209e-08	336107	BMI
ukb-a-248	rs11584658	1	2738265	T	C	0.456055	-0.0132006	0.00243137	5.66239e-08	336107	BMI
ukb-a-248	rs12747919	1	2744710	C	T	0.453722	-0.013083	0.00243172	7.44698e-08	336107	BMI
ukb-a-248	rs4609377	1	2745883	T	C	0.522402	0.0136478	0.00242502	1.82549e-08	336107	BMI
ukb-a-248	rs10797389	1	2749614	A	G	0.452756	-0.0126212	0.00243735	2.2412e-07	336107	BMI
ukb-a-248	rs4648481	1	2749716	T	G	0.455787	-0.0124762	0.00243904	3.13567e-07	336107	BMI
ukb-a-248	rs1563471	1	2750437	T	C	0.531609	0.0136087	0.00243352	2.24399e-08	336107	BMI
ukb-a-248	rs7511879	1	2752265	G	A	0.460719	-0.0128073	0.00243263	1.4044e-07	336107	BMI
ukb-a-248	rs10797390	1	2752693	T	C	0.505907	0.0112723	0.00242771	3.43178e-06	336107	BMI
ukb-a-248	rs12031493	1	2753237	G	A	0.477493	-0.0123096	0.00241701	3.52817e-07	336107	BMI
ukb-a-248	rs11803074	1	2753372	C	T	0.513385	0.013079	0.00241301	5.95799e-08	336107	BMI
ukb-a-248	rs6691019	1	2754188	G	A	0.457762	-0.012265	0.00241177	3.66893e-07	336107	BMI
ukb-a-248	rs6680471	1	2754512	T	C	0.457716	-0.0123091	0.0024097	3.25499e-07	336107	BMI
ukb-a-248	rs77094090	1	2756766	T	C	0.0253026	0.0342181	0.00770234	8.89242e-06	336107	BMI
ukb-a-248	rs114792354	1	2757099	T	C	0.0252922	0.0347626	0.0076947	6.25245e-06	336107	BMI
ukb-a-248	rs113563367	1	2757103	T	C	0.0255398	0.0338762	0.00765855	9.72277e-06	336107	BMI
ukb-a-248	rs780605	1	4547238	T	C	0.200848	-0.0149831	0.00303461	7.921e-07	336107	BMI
ukb-a-248	rs350179	1	4547522	G	C	0.10631	-0.0182291	0.00390616	3.06119e-06	336107	BMI
ukb-a-248	rs350181	1	4548088	A	G	0.106364	-0.018243	0.00390259	2.94646e-06	336107	BMI
ukb-a-248	rs350185	1	4548669	T	C	0.106359	-0.0182531	0.00390218	2.90282e-06	336107	BMI
ukb-a-248	rs705688	1	4549111	C	G	0.200871	-0.0150593	0.00303153	6.78313e-07	336107	BMI
ukb-a-248	rs705689	1	4549307	G	T	0.200917	-0.0150319	0.0030314	7.09921e-07	336107	BMI
ukb-a-248	rs350188	1	4550177	G	A	0.106491	-0.0183839	0.00389942	2.42359e-06	336107	BMI
ukb-a-248	rs780607	1	4550547	C	G	0.200874	-0.0151287	0.0030314	6.02074e-07	336107	BMI
ukb-a-248	rs780608	1	4550753	T	G	0.200862	-0.0151302	0.0030315	6.01035e-07	336107	BMI
ukb-a-248	rs780609	1	4551334	T	C	0.200711	-0.0150495	0.00303252	6.95585e-07	336107	BMI
ukb-a-248	rs780610	1	4551420	C	T	0.200557	-0.0149575	0.0030332	8.17429e-07	336107	BMI
ukb-a-248	rs780611	1	4551455	G	A	0.200035	-0.015072	0.00303613	6.90097e-07	336107	BMI
ukb-a-248	rs780612	1	4551471	A	C	0.200015	-0.0150328	0.00303691	7.42386e-07	336107	BMI
ukb-a-248	rs780613	1	4551552	T	C	0.200018	-0.0150717	0.00303651	6.9266e-07	336107	BMI
ukb-a-248	rs780614	1	4551679	C	T	0.199362	-0.0151266	0.00304134	6.57325e-07	336107	BMI
ukb-a-248	rs780615	1	4551726	C	G	0.199296	-0.0150869	0.00304199	7.06985e-07	336107	BMI
ukb-a-248	rs350189	1	4552059	C	T	0.106572	-0.0182171	0.00389493	2.91018e-06	336107	BMI
ukb-a-248	rs350190	1	4552089	A	C	0.106574	-0.0181899	0.00389474	3.00753e-06	336107	BMI
ukb-a-248	rs350191	1	4552323	A	G	0.106657	-0.0183103	0.00389305	2.56047e-06	336107	BMI
ukb-a-248	rs350192	1	4553245	C	T	0.106579	-0.0181646	0.00389521	3.11272e-06	336107	BMI
ukb-a-248	rs350194	1	4554944	A	G	0.10664	-0.0181741	0.00389529	3.07758e-06	336107	BMI
ukb-a-248	rs350195	1	4554997	C	G	0.106536	-0.0181241	0.00389701	3.30842e-06	336107	BMI
ukb-a-248	rs350196	1	4555131	A	G	0.10663	-0.0182418	0.00389584	2.83694e-06	336107	BMI
ukb-a-248	rs350197	1	4555236	T	C	0.10663	-0.0182145	0.00389587	2.93576e-06	336107	BMI
ukb-a-248	rs350198	1	4555415	C	G	0.106628	-0.0182143	0.00389604	2.93968e-06	336107	BMI
ukb-a-248	rs168406	1	4556192	G	A	0.106852	-0.0181572	0.00389439	3.12666e-06	336107	BMI
ukb-a-248	rs239769	1	4556323	C	T	0.106628	-0.0183324	0.00390026	2.59884e-06	336107	BMI
ukb-a-248	rs239770	1	4556490	C	T	0.106628	-0.018327	0.00390156	2.63682e-06	336107	BMI
ukb-a-248	rs171221	1	4556663	C	T	0.106621	-0.0183116	0.00390301	2.71113e-06	336107	BMI
ukb-a-248	rs9659744	1	4558013	A	G	0.421523	0.0111587	0.00244076	4.83671e-06	336107	BMI
ukb-a-248	rs10915548	1	4558792	A	G	0.421739	0.0112422	0.00243952	4.06013e-06	336107	BMI
ukb-a-248	rs10799235	1	4559217	C	G	0.474669	0.0107163	0.00241055	8.76759e-06	336107	BMI
ukb-a-248	rs616317	1	4559484	A	C	0.101511	-0.0203303	0.00400108	3.75223e-07	336107	BMI
ukb-a-248	rs4654438	1	4559901	C	T	0.474705	0.0106571	0.00241047	9.81997e-06	336107	BMI
ukb-a-248	rs9660574	1	4560405	A	G	0.474565	0.0107742	0.00240991	7.79579e-06	336107	BMI
ukb-a-248	rs678246	1	4561467	G	T	0.101698	-0.0205108	0.0039951	2.83825e-07	336107	BMI
ukb-a-248	rs4654548	1	4562476	A	G	0.474216	0.0111818	0.00240788	3.42121e-06	336107	BMI
ukb-a-248	rs10799237	1	4564007	A	G	0.473115	0.0110247	0.00240419	4.52845e-06	336107	BMI
ukb-a-248	rs4654549	1	4565197	A	G	0.420253	0.0115079	0.00243269	2.24022e-06	336107	BMI
ukb-a-248	rs4654439	1	4565380	G	A	0.473361	0.011015	0.0024032	4.57436e-06	336107	BMI
ukb-a-248	rs10753381	1	4565906	T	C	0.474364	0.0112279	0.0024061	3.0662e-06	336107	BMI
ukb-a-248	rs10753382	1	4566053	C	A	0.420182	0.0114696	0.00243265	2.41964e-06	336107	BMI
ukb-a-248	rs4654441	1	4566515	G	A	0.420491	0.0115503	0.00243249	2.05173e-06	336107	BMI
ukb-a-248	rs1018306	1	4567165	A	G	0.474653	0.0113331	0.00240725	2.50403e-06	336107	BMI
ukb-a-248	rs350162	1	4568142	A	G	0.101498	-0.0207702	0.00400155	2.09822e-07	336107	BMI
ukb-a-248	rs10799241	1	4569547	G	A	0.422946	0.0111858	0.00243998	4.5547e-06	336107	BMI
ukb-a-248	rs1710416	1	4570601	T	C	0.0974187	-0.0198577	0.00408372	1.15872e-06	336107	BMI
ukb-a-248	rs1762823	1	4570637	T	C	0.0974173	-0.0198604	0.00408376	1.15521e-06	336107	BMI
ukb-a-248	rs1762824	1	4571718	A	G	0.220938	-0.0135104	0.00292146	3.75561e-06	336107	BMI
ukb-a-248	rs10915549	1	4572023	A	G	0.422767	0.0111832	0.00244088	4.61509e-06	336107	BMI
ukb-a-248	rs1762827	1	4572834	C	T	0.223513	-0.0128871	0.00291135	9.5801e-06	336107	BMI
ukb-a-248	rs61765438	1	4624176	A	G	0.0755859	-0.0200744	0.00454334	9.94535e-06	336107	BMI
ukb-a-248	rs61765441	1	4625668	A	G	0.0755296	-0.0200972	0.0045472	9.88712e-06	336107	BMI
ukb-a-248	rs977272	1	4625919	T	C	0.0755904	-0.0200997	0.00454602	9.81047e-06	336107	BMI
ukb-a-248	rs2235567	1	6652718	A	G	0.360332	0.0123125	0.00250902	9.23889e-07	336107	BMI
ukb-a-248	rs7513688	1	6652745	A	G	0.360516	0.0123665	0.00250956	8.32166e-07	336107	BMI
ukb-a-248	rs3866805	1	6657424	A	C	0.356241	0.0126111	0.00251537	5.34429e-07	336107	BMI
ukb-a-248	rs35070405	1	6657964	C	T	0.356754	0.0127532	0.00251358	3.90292e-07	336107	BMI
ukb-a-248	rs2232453	1	6663554	T	C	0.337138	0.0115645	0.00254506	5.52408e-06	336107	BMI
ukb-a-248	rs11122103	1	6669319	T	C	0.336854	0.0115852	0.00254541	5.3304e-06	336107	BMI
ukb-a-248	rs12741141	1	6669970	G	C	0.35529	0.0130101	0.00251469	2.29736e-07	336107	BMI
ukb-a-248	rs11582660	1	6670699	G	A	0.3535	0.0129812	0.00251765	2.5229e-07	336107	BMI
ukb-a-248	rs11583755	1	6672729	C	A	0.355105	0.0130018	0.0025148	2.34078e-07	336107	BMI
ukb-a-248	rs12402498	1	6673780	G	C	0.336241	0.0117879	0.00254679	3.68375e-06	336107	BMI
ukb-a-248	rs12725767	1	6676040	G	A	0.353533	0.0130555	0.00251607	2.11743e-07	336107	BMI
ukb-a-248	rs35649025	1	6676191	T	C	0.336797	0.0116728	0.00254505	4.50952e-06	336107	BMI
ukb-a-248	rs12731208	1	6676485	G	T	0.353361	0.0130533	0.00251634	2.13368e-07	336107	BMI
ukb-a-248	rs67436983	1	6678726	T	C	0.336537	0.0117484	0.00254533	3.92013e-06	336107	BMI
ukb-a-248	rs35690436	1	6679456	C	G	0.336706	0.0117347	0.00254493	4.00839e-06	336107	BMI
ukb-a-248	rs2072948	1	6679848	T	C	0.336565	0.0116698	0.00254532	4.54569e-06	336107	BMI
ukb-a-248	rs6695474	1	6681375	T	C	0.336645	0.0117194	0.00254558	4.14983e-06	336107	BMI
ukb-a-248	rs2076363	1	6684906	G	C	0.335763	0.0129317	0.0025492	3.92157e-07	336107	BMI
ukb-a-248	rs11122109	1	6688358	A	G	0.332408	0.0128869	0.00255426	4.53137e-07	336107	BMI
ukb-a-248	rs12405970	1	6691312	A	G	0.332651	0.0128254	0.00255366	5.1067e-07	336107	BMI
ukb-a-248	rs11583890	1	6693876	G	A	0.332556	0.012762	0.00255397	5.82827e-07	336107	BMI
ukb-a-248	rs2294532	1	6694927	T	C	0.332323	0.0127637	0.00255486	5.86003e-07	336107	BMI
ukb-a-248	rs200448	1	6701978	C	T	0.5685	-0.0107893	0.00242949	8.95715e-06	336107	BMI
ukb-a-248	rs12759053	1	6709911	A	G	0.321966	0.0120239	0.00257377	2.98806e-06	336107	BMI
ukb-a-248	rs2235564	1	6713114	T	C	0.340446	0.0131937	0.00253874	2.02722e-07	336107	BMI
ukb-a-248	rs200440	1	6713282	G	A	0.56866	-0.010743	0.002428	9.6634e-06	336107	BMI
ukb-a-248	rs6577584	1	6715390	G	T	0.340553	0.0132785	0.00253876	1.69344e-07	336107	BMI
ukb-a-248	rs6577585	1	6715440	A	G	0.340542	0.0132895	0.00253877	1.65432e-07	336107	BMI
ukb-a-248	rs7551708	1	6715901	C	T	0.343462	0.0129303	0.00253601	3.42208e-07	336107	BMI
ukb-a-248	rs6698073	1	6717672	T	C	0.340323	0.0131224	0.00253906	2.36467e-07	336107	BMI
ukb-a-248	rs6577586	1	6719008	A	G	0.33764	0.0131839	0.00254661	2.25574e-07	336107	BMI
ukb-a-248	rs6577587	1	6719637	C	T	0.345458	0.0120983	0.00252982	1.734e-06	336107	BMI
ukb-a-248	rs7519427	1	6719883	C	T	0.345455	0.0120966	0.00252994	1.74177e-06	336107	BMI
ukb-a-248	rs7514505	1	6719976	T	C	0.345453	0.0120852	0.00252986	1.77992e-06	336107	BMI
ukb-a-248	rs2281190	1	6720990	A	C	0.345038	0.0118928	0.00253039	2.6025e-06	336107	BMI
ukb-a-248	rs2281189	1	6722559	C	T	0.345275	0.0119622	0.00253052	2.2774e-06	336107	BMI
ukb-a-248	rs6671667	1	6722852	G	A	0.345473	0.0121125	0.00252964	1.68329e-06	336107	BMI
ukb-a-248	rs6577588	1	6723082	C	T	0.315707	0.012566	0.00259193	1.24698e-06	336107	BMI
ukb-a-248	rs6577589	1	6723118	T	G	0.315704	0.0125777	0.00259188	1.21812e-06	336107	BMI
ukb-a-248	rs6659873	1	6723806	G	T	0.34544	0.0121225	0.00252981	1.65303e-06	336107	BMI
ukb-a-248	rs2235563	1	6724105	C	T	0.345443	0.0121132	0.0025298	1.68329e-06	336107	BMI
ukb-a-248	rs2039363	1	6724249	A	G	0.34502	0.0120256	0.00253099	2.02167e-06	336107	BMI
ukb-a-248	rs2039364	1	6724457	G	A	0.345315	0.0120156	0.00253013	2.04508e-06	336107	BMI
ukb-a-248	rs35005772	1	6733081	T	C	0.345299	0.0117957	0.00253099	3.15508e-06	336107	BMI
ukb-a-248	rs6662747	1	7722501	G	A	0.468106	0.0109922	0.00241705	5.42313e-06	336107	BMI
ukb-a-248	rs12128526	1	7723957	A	G	0.459975	0.0122305	0.00241286	4.00369e-07	336107	BMI
ukb-a-248	rs12726165	1	7727237	T	C	0.380717	0.0111135	0.00248394	7.6745e-06	336107	BMI
ukb-a-248	rs1891215	1	7727854	C	T	0.459125	0.0128349	0.00242306	1.17801e-07	336107	BMI
ukb-a-248	rs1891216	1	7728391	G	T	0.377252	0.0114172	0.00248868	4.48446e-06	336107	BMI
ukb-a-248	rs6661392	1	7735950	T	C	0.380891	0.0114985	0.00248322	3.64939e-06	336107	BMI
ukb-a-248	rs6673977	1	7736097	G	A	0.381211	0.0114887	0.00248305	3.71398e-06	336107	BMI
ukb-a-248	rs6577452	1	7736792	A	G	0.460314	0.0126422	0.00242003	1.75223e-07	336107	BMI
ukb-a-248	rs4908676	1	7737099	G	A	0.460374	0.0127138	0.00242008	1.49352e-07	336107	BMI
ukb-a-248	rs3011926	1	7737799	G	A	0.540113	-0.0125316	0.00241377	2.08502e-07	336107	BMI
ukb-a-248	rs4908677	1	7738180	T	C	0.48161	0.0128578	0.00242637	1.16394e-07	336107	BMI
ukb-a-248	rs6695390	1	7739140	T	G	0.431225	0.0115327	0.00243858	2.25414e-06	336107	BMI
ukb-a-248	rs301805	1	8481016	G	T	0.586148	0.0119107	0.00244056	1.05979e-06	336107	BMI
ukb-a-248	rs301806	1	8482078	T	C	0.584225	0.0122195	0.00243741	5.35205e-07	336107	BMI
ukb-a-248	rs301807	1	8484823	G	A	0.585696	0.0119661	0.00243912	9.30422e-07	336107	BMI
ukb-a-248	rs301799	1	8489302	T	C	0.586787	0.0121758	0.00244103	6.1045e-07	336107	BMI
ukb-a-248	rs301802	1	8497307	A	T	0.587079	0.0121921	0.00244457	6.12195e-07	336107	BMI
ukb-a-248	rs301819	1	8501786	G	A	0.591439	0.0120819	0.00245309	8.43315e-07	336107	BMI
ukb-a-248	rs301817	1	8503379	A	C	0.591274	0.0121382	0.002453	7.48962e-07	336107	BMI
ukb-a-248	rs159963	1	8504421	A	C	0.58698	0.0123288	0.0024527	4.99379e-07	336107	BMI
ukb-a-248	rs301816	1	8505058	A	G	0.589626	0.0119707	0.00245709	1.10568e-06	336107	BMI
ukb-a-248	rs301814	1	8510577	C	T	0.639155	0.0126457	0.00250009	4.23643e-07	336107	BMI
ukb-a-248	rs12080583	1	8524877	A	G	0.639722	0.0126219	0.00250008	4.45266e-07	336107	BMI
ukb-a-248	rs4908760	1	8526142	A	G	0.639937	0.0126273	0.00250002	4.39987e-07	336107	BMI
ukb-a-248	rs910581	1	8529524	C	T	0.640107	0.0126438	0.00250042	4.26864e-07	336107	BMI
ukb-a-248	rs7543004	1	8531111	G	A	0.640104	0.0126509	0.00250046	4.20727e-07	336107	BMI
ukb-a-248	rs1922983	1	8531326	G	A	0.639941	0.0126721	0.00250048	4.02513e-07	336107	BMI
ukb-a-248	rs12061328	1	8531963	T	C	0.639742	0.0125997	0.00250015	4.66853e-07	336107	BMI
ukb-a-248	rs6577488	1	8534529	C	T	0.639674	0.0126258	0.00249993	4.41012e-07	336107	BMI
ukb-a-248	rs4351668	1	8535818	T	C	0.639717	0.0126838	0.00250008	3.91048e-07	336107	BMI
ukb-a-248	rs1024197	1	8537058	G	C	0.640115	0.0126933	0.00250053	3.85186e-07	336107	BMI
ukb-a-248	rs7551849	1	8539463	G	A	0.639729	0.0126878	0.00250021	3.88329e-07	336107	BMI
ukb-a-248	rs11121186	1	8540341	A	G	0.639959	0.0127336	0.00250048	3.53655e-07	336107	BMI
ukb-a-248	rs80243135	1	8542448	C	A	0.160868	-0.0153627	0.00327909	2.79982e-06	336107	BMI
ukb-a-248	rs12724979	1	8542700	C	G	0.640082	0.0127367	0.00250049	3.51342e-07	336107	BMI
ukb-a-248	rs12046643	1	8547866	C	A	0.639711	0.0126951	0.00250016	3.82191e-07	336107	BMI
ukb-a-248	rs6674651	1	8548558	T	G	0.639834	0.0126613	0.00250037	4.11292e-07	336107	BMI
ukb-a-248	rs10864353	1	8549716	G	A	0.639693	0.0126856	0.00250017	3.89942e-07	336107	BMI
ukb-a-248	rs10864354	1	8549741	T	C	0.640079	0.0127387	0.00250052	3.50002e-07	336107	BMI
ukb-a-248	rs4908761	1	8552219	A	G	0.6401	0.0128619	0.00250073	2.70197e-07	336107	BMI
ukb-a-248	rs6677736	1	8552804	T	A	0.639594	0.0127146	0.00250018	3.66885e-07	336107	BMI
ukb-a-248	rs7527389	1	8556545	G	A	0.639726	0.0127305	0.00250008	3.54413e-07	336107	BMI
ukb-a-248	rs7518608	1	8557320	G	C	0.639726	0.012731	0.00250007	3.5403e-07	336107	BMI
ukb-a-248	rs7530745	1	8557691	C	A	0.640165	0.0127223	0.00250054	3.62418e-07	336107	BMI
ukb-a-248	rs6669503	1	8564301	G	C	0.639891	0.0126845	0.00250064	3.92862e-07	336107	BMI
ukb-a-248	rs10864356	1	8569871	T	A	0.63959	0.0127946	0.00250019	3.0987e-07	336107	BMI
ukb-a-248	rs11121194	1	8569906	T	C	0.639581	0.0127825	0.00250023	3.18024e-07	336107	BMI
ukb-a-248	rs7542312	1	8573471	C	G	0.6398	0.0128504	0.00250051	2.7621e-07	336107	BMI
ukb-a-248	rs7520617	1	8573717	T	C	0.639923	0.0128538	0.00250059	2.74423e-07	336107	BMI
ukb-a-248	rs6668508	1	8574118	T	C	0.639618	0.0128046	0.00250016	3.03284e-07	336107	BMI
ukb-a-248	rs6577491	1	8574972	T	G	0.639917	0.0128398	0.00250059	2.82722e-07	336107	BMI
ukb-a-248	rs6577492	1	8575064	A	C	0.639828	0.0128552	0.00250041	2.73067e-07	336107	BMI
ukb-a-248	rs6577494	1	8576925	T	C	0.639689	0.0128439	0.00250027	2.79338e-07	336107	BMI
ukb-a-248	rs6577496	1	8581227	A	C	0.639725	0.0128459	0.00250034	2.78311e-07	336107	BMI
ukb-a-248	rs12131864	1	8591162	G	A	0.639763	0.0127312	0.00250046	3.5532e-07	336107	BMI
ukb-a-248	rs61783642	1	8591397	C	T	0.640005	0.0127949	0.00250092	3.1214e-07	336107	BMI
ukb-a-248	rs1463051	1	8596893	A	T	0.63976	0.0128753	0.00250052	2.61975e-07	336107	BMI
ukb-a-248	rs1463050	1	8597042	A	G	0.639495	0.0128304	0.00250018	2.87144e-07	336107	BMI
ukb-a-248	rs1463049	1	8597108	T	A	0.639762	0.0128685	0.00250053	2.65791e-07	336107	BMI
ukb-a-248	rs11121199	1	8600192	A	G	0.639736	0.0128419	0.00250059	2.81475e-07	336107	BMI
ukb-a-248	rs35865480	1	8603777	T	C	0.639508	0.0128251	0.00250005	2.89981e-07	336107	BMI
ukb-a-248	rs6702060	1	8607024	A	G	0.639499	0.0127516	0.00250006	3.38946e-07	336107	BMI
ukb-a-248	rs6577499	1	8612104	C	G	0.6396	0.0126636	0.00250049	4.0977e-07	336107	BMI
ukb-a-248	rs2016084	1	8613418	A	C	0.639739	0.0128004	0.00250059	3.07447e-07	336107	BMI
ukb-a-248	rs6577501	1	8614926	C	T	0.63948	0.012897	0.00250364	2.58833e-07	336107	BMI
ukb-a-248	rs6577502	1	8615577	C	T	0.639648	0.0126783	0.00250036	3.96762e-07	336107	BMI
ukb-a-248	rs1473420	1	8616838	G	T	0.639686	0.0127057	0.00250046	3.74964e-07	336107	BMI
ukb-a-248	rs12756257	1	8616933	A	C	0.639726	0.0128102	0.0025006	3.01113e-07	336107	BMI
ukb-a-248	rs11121201	1	8632791	T	A	0.639693	0.0128772	0.00250106	2.62422e-07	336107	BMI
ukb-a-248	rs7547411	1	8638145	G	A	0.643789	0.0126687	0.00250906	4.43977e-07	336107	BMI
ukb-a-248	rs11121202	1	8639357	C	T	0.64346	0.0126532	0.00250841	4.55418e-07	336107	BMI
ukb-a-248	rs1061039	1	8642588	C	T	0.643854	0.0126366	0.0025088	4.73326e-07	336107	BMI
ukb-a-248	rs6663123	1	8642931	C	T	0.643796	0.012645	0.00250879	4.65104e-07	336107	BMI
ukb-a-248	rs7537982	1	8644007	T	C	0.643808	0.0126466	0.00250878	4.635e-07	336107	BMI
ukb-a-248	rs1934138	1	8645816	A	G	0.643455	0.0126407	0.00250816	4.66165e-07	336107	BMI
ukb-a-248	rs6670508	1	8647917	C	G	0.643052	0.0124677	0.00250805	6.66193e-07	336107	BMI
ukb-a-248	rs7526171	1	8650185	C	T	0.642953	0.0125222	0.00250746	5.9182e-07	336107	BMI
ukb-a-248	rs6675443	1	8651582	A	T	0.643071	0.0125567	0.0025081	5.54626e-07	336107	BMI
ukb-a-248	rs6664111	1	8653484	A	T	0.643224	0.012602	0.00250792	5.03976e-07	336107	BMI
ukb-a-248	rs922366	1	8653733	A	C	0.643071	0.0126636	0.00250768	4.42252e-07	336107	BMI
ukb-a-248	rs11121204	1	8654305	A	G	0.643077	0.0126611	0.00250773	4.44723e-07	336107	BMI
ukb-a-248	rs1809332	1	8656434	T	C	0.643157	0.0126595	0.00250775	4.46344e-07	336107	BMI
ukb-a-248	rs11121205	1	8658085	A	G	0.643089	0.0126727	0.00250775	4.3425e-07	336107	BMI
ukb-a-248	rs6666191	1	8658442	T	C	0.6432	0.0126166	0.00250936	4.96387e-07	336107	BMI
ukb-a-248	rs6681362	1	8658527	G	T	0.642962	0.0125486	0.00250752	5.60661e-07	336107	BMI
ukb-a-248	rs1318218	1	8658712	C	T	0.642959	0.0125426	0.00250746	5.67296e-07	336107	BMI
ukb-a-248	rs2100888	1	8659282	A	T	0.642622	0.0128263	0.00250852	3.17066e-07	336107	BMI
ukb-a-248	rs4480384	1	8659714	G	A	0.643374	0.0127299	0.00250833	3.87579e-07	336107	BMI
ukb-a-248	rs12136766	1	8663821	A	G	0.649882	0.0126801	0.00251836	4.77925e-07	336107	BMI
ukb-a-248	rs6701331	1	8670206	C	A	0.649846	0.0127914	0.0025186	3.80093e-07	336107	BMI
ukb-a-248	rs7532459	1	8677773	G	C	0.636067	0.0126919	0.00250571	4.08169e-07	336107	BMI
ukb-a-248	rs7544052	1	8677774	T	A	0.636035	0.0127503	0.00250572	3.61169e-07	336107	BMI
ukb-a-248	rs1953827	1	8679848	A	G	0.646259	0.0130339	0.00251206	2.12075e-07	336107	BMI
ukb-a-248	rs7513420	1	8681044	C	T	0.64608	0.0129504	0.00251151	2.51872e-07	336107	BMI
ukb-a-248	rs11121209	1	8686862	A	G	0.646096	0.0129524	0.00251141	2.5049e-07	336107	BMI
ukb-a-248	rs1381928	1	8690933	A	G	0.638857	0.0129848	0.00250149	2.09469e-07	336107	BMI
ukb-a-248	rs6674832	1	8691879	C	T	0.646199	0.0128669	0.00251153	3.00649e-07	336107	BMI
ukb-a-248	rs2401137	1	8693324	A	T	0.644903	0.0130075	0.00251069	2.21034e-07	336107	BMI
ukb-a-248	rs10779704	1	8693537	C	A	0.634885	0.0117532	0.00251546	2.9781e-06	336107	BMI
ukb-a-248	rs7520025	1	8698277	T	C	0.638595	0.0127755	0.00250072	3.24526e-07	336107	BMI
ukb-a-248	rs6577509	1	8699047	C	T	0.63867	0.0127111	0.00250082	3.7216e-07	336107	BMI
ukb-a-248	rs1463052	1	8701231	G	A	0.645795	0.012853	0.00251195	3.11043e-07	336107	BMI
ukb-a-248	rs6577513	1	8702753	A	G	0.638857	0.0126871	0.00250177	3.95412e-07	336107	BMI
ukb-a-248	rs2401138	1	8704059	C	G	0.645994	0.0128558	0.00251254	3.112e-07	336107	BMI
ukb-a-248	rs1463053	1	8705037	A	G	0.645736	0.0127858	0.0025123	3.59609e-07	336107	BMI
ukb-a-248	rs6692693	1	8707116	G	T	0.645998	0.0128994	0.00251301	2.85253e-07	336107	BMI
ukb-a-248	rs11121210	1	8708529	C	T	0.645942	0.012867	0.00251287	3.04986e-07	336107	BMI
ukb-a-248	rs6577514	1	8712743	G	T	0.628301	0.0114599	0.0024879	4.10138e-06	336107	BMI
ukb-a-248	rs6577515	1	8714202	C	G	0.627988	0.0113415	0.0024875	5.13204e-06	336107	BMI
ukb-a-248	rs11121211	1	8714239	T	C	0.161729	-0.0148163	0.00326833	5.80871e-06	336107	BMI
ukb-a-248	rs6577516	1	8714342	A	G	0.627942	0.0113712	0.00248767	4.85512e-06	336107	BMI
ukb-a-248	rs3737670	1	8716543	C	G	0.628804	0.0114476	0.00248785	4.19778e-06	336107	BMI
ukb-a-248	rs10864360	1	8724522	T	C	0.621353	0.0111532	0.00247725	6.72574e-06	336107	BMI
ukb-a-248	rs11121212	1	8725993	T	C	0.621323	0.0111212	0.00247719	7.14332e-06	336107	BMI
ukb-a-248	rs10864361	1	8726721	C	T	0.629032	0.0112773	0.0024877	5.81126e-06	336107	BMI
ukb-a-248	rs4908505	1	8728864	A	G	0.628595	0.0112655	0.00248695	5.90459e-06	336107	BMI
ukb-a-248	rs4908506	1	8728978	C	A	0.628753	0.0112869	0.0024874	5.69036e-06	336107	BMI
ukb-a-248	rs6695867	1	8730779	A	G	0.621798	0.0112382	0.00247773	5.74407e-06	336107	BMI
ukb-a-248	rs10864362	1	8732454	C	A	0.628888	0.0114383	0.00248847	4.29784e-06	336107	BMI
ukb-a-248	rs11121215	1	8733128	C	T	0.629545	0.0115517	0.00248951	3.48257e-06	336107	BMI
ukb-a-248	rs6577517	1	8735664	T	C	0.628744	0.011232	0.00248717	6.30464e-06	336107	BMI
ukb-a-248	rs2045820	1	8738135	G	A	0.621729	0.0111892	0.00247745	6.29144e-06	336107	BMI
ukb-a-248	rs4908507	1	8738937	T	C	0.621771	0.0112741	0.00247895	5.41926e-06	336107	BMI
ukb-a-248	rs11121216	1	8738944	G	A	0.621946	0.0111467	0.00247831	6.87163e-06	336107	BMI
ukb-a-248	rs7556169	1	8741401	G	A	0.630518	0.011517	0.00248745	3.65763e-06	336107	BMI
ukb-a-248	rs6693009	1	8743710	G	A	0.629604	0.0115732	0.00248894	3.32307e-06	336107	BMI
ukb-a-248	rs4908516	1	8879610	C	G	0.187929	-0.0137545	0.00308566	8.29316e-06	336107	BMI
ukb-a-248	rs6695310	1	8891125	C	T	0.190749	-0.0138766	0.00308296	6.7641e-06	336107	BMI
ukb-a-248	rs475980	1	10719645	G	A	0.504139	-0.011096	0.00243472	5.18072e-06	336107	BMI
ukb-a-248	rs284324	1	10724236	A	G	0.493977	-0.0113417	0.00243047	3.06542e-06	336107	BMI
ukb-a-248	rs284317	1	10731625	G	A	0.49468	-0.011459	0.00241829	2.15432e-06	336107	BMI
ukb-a-248	rs284315	1	10734800	G	A	0.496726	-0.011639	0.00240187	1.26148e-06	336107	BMI
ukb-a-248	rs284313	1	10736434	G	A	0.545599	-0.0108774	0.00241602	6.72775e-06	336107	BMI
ukb-a-248	rs169538	1	10737045	C	T	0.545688	-0.0107818	0.00241612	8.10606e-06	336107	BMI
ukb-a-248	rs544722	1	10743042	C	T	0.544336	-0.0111023	0.00241389	4.23975e-06	336107	BMI
ukb-a-248	rs284262	1	10743363	C	T	0.544315	-0.0111471	0.00241445	3.89789e-06	336107	BMI
ukb-a-248	rs3765895	1	11074250	G	A	0.838895	-0.0144803	0.00326667	9.30808e-06	336107	BMI
ukb-a-248	rs9430338	1	11075511	C	T	0.835634	-0.0143685	0.00324727	9.65651e-06	336107	BMI
ukb-a-248	rs7556039	1	11093741	G	A	0.839893	-0.0147613	0.00327652	6.63361e-06	336107	BMI
ukb-a-248	rs2791656	1	11128329	G	A	0.765629	-0.0129419	0.00283535	5.00933e-06	336107	BMI
ukb-a-248	rs2791653	1	11129848	G	A	0.765853	-0.0128683	0.00283643	5.71321e-06	336107	BMI
ukb-a-248	rs2748876	1	11134157	G	T	0.766045	-0.0126746	0.00283701	7.91334e-06	336107	BMI
ukb-a-248	rs2258621	1	11141187	G	C	0.765902	-0.0126776	0.00283729	7.88987e-06	336107	BMI
ukb-a-248	rs1148485	1	11148759	A	G	0.766076	-0.0126025	0.00283846	9.00161e-06	336107	BMI
ukb-a-248	rs1148482	1	11151779	G	A	0.76658	-0.012557	0.00284182	9.93528e-06	336107	BMI
ukb-a-248	rs1148478	1	11174067	T	A	0.76362	-0.0127687	0.0028269	6.27798e-06	336107	BMI
ukb-a-248	rs56803472	1	11179484	T	C	0.236335	0.0128934	0.00282701	5.09753e-06	336107	BMI
ukb-a-248	rs28729193	1	11180151	C	T	0.236395	0.0128197	0.00282694	5.7674e-06	336107	BMI
ukb-a-248	rs11121691	1	11181327	T	C	0.236271	0.0128723	0.00282722	5.29066e-06	336107	BMI
ukb-a-248	rs2275527	1	11190646	A	G	0.236319	0.0127718	0.0028269	6.24554e-06	336107	BMI
ukb-a-248	rs1417131	1	11191922	C	T	0.234913	0.0127271	0.00283513	7.15616e-06	336107	BMI
ukb-a-248	rs12097293	1	11197467	G	A	0.23615	0.012822	0.00282797	5.79029e-06	336107	BMI
ukb-a-248	rs6701524	1	11198502	G	A	0.236439	0.0129505	0.00282697	4.62786e-06	336107	BMI
ukb-a-248	rs12075896	1	11200350	A	C	0.236274	0.0129157	0.00282731	4.92108e-06	336107	BMI
ukb-a-248	rs12239187	1	11202411	C	T	0.236274	0.0128086	0.0028275	5.90038e-06	336107	BMI
ukb-a-248	rs2791643	1	11207269	T	C	0.76321	-0.0129962	0.00282554	4.23575e-06	336107	BMI
ukb-a-248	rs11581010	1	11212458	G	A	0.236132	0.0127029	0.0028281	7.0692e-06	336107	BMI
ukb-a-248	rs7553827	1	11222393	C	T	0.235967	0.0126873	0.00283281	7.51242e-06	336107	BMI
ukb-a-248	rs11121695	1	11229515	A	G	0.236387	0.0126566	0.00282723	7.58403e-06	336107	BMI
ukb-a-248	rs11585553	1	11233814	A	G	0.236059	0.0126784	0.00282843	7.38006e-06	336107	BMI
ukb-a-248	rs10864490	1	11236410	A	C	0.236656	0.0127384	0.00282555	6.53808e-06	336107	BMI
ukb-a-248	rs11121696	1	11238063	C	T	0.236329	0.0126969	0.0028271	7.08712e-06	336107	BMI
ukb-a-248	rs1205593	1	11252716	C	T	0.760567	-0.0128375	0.0028193	5.27922e-06	336107	BMI
ukb-a-248	rs12569355	1	11923737	G	A	0.119686	0.0176951	0.00371065	1.85468e-06	336107	BMI
ukb-a-248	rs1318408	1	11925781	G	A	0.119661	0.0177046	0.00370908	1.81297e-06	336107	BMI
ukb-a-248	rs915015	1	11925954	G	A	0.112715	0.0185472	0.00380273	1.07572e-06	336107	BMI
ukb-a-248	rs12562952	1	11927056	C	T	0.112727	0.0184386	0.00380054	1.22546e-06	336107	BMI
ukb-a-248	rs12565635	1	11927249	T	C	0.108756	0.0180732	0.00386088	2.85424e-06	336107	BMI
ukb-a-248	rs12562784	1	11927364	G	A	0.112698	0.018527	0.00380185	1.09883e-06	336107	BMI
ukb-a-248	rs34241762	1	11927825	T	C	0.109007	0.0182545	0.00385649	2.20831e-06	336107	BMI
ukb-a-248	rs35900033	1	11929707	T	C	0.108583	0.0179644	0.00386584	3.37008e-06	336107	BMI
ukb-a-248	rs34246601	1	11930153	C	A	0.108558	0.0179632	0.00386717	3.40126e-06	336107	BMI
ukb-a-248	rs4846062	1	11930863	A	T	0.108553	0.0179901	0.00386639	3.27356e-06	336107	BMI
ukb-a-248	rs4846063	1	11931181	A	G	0.108566	0.0179928	0.00386649	3.26437e-06	336107	BMI
ukb-a-248	rs9786969	1	11981807	A	G	0.234114	0.0128965	0.00284254	5.70874e-06	336107	BMI
ukb-a-248	rs76084874	1	12075563	A	G	0.130254	0.0169839	0.00358617	2.18127e-06	336107	BMI
ukb-a-248	rs9435731	1	17306029	A	C	0.520523	-0.0115367	0.00240391	1.59415e-06	336107	BMI
ukb-a-248	rs2284746	1	17306675	G	C	0.522893	-0.0109773	0.0024022	4.88585e-06	336107	BMI
ukb-a-248	rs9435733	1	17308254	C	T	0.521637	-0.0114253	0.00240333	1.99558e-06	336107	BMI
ukb-a-248	rs3754512	1	17309718	T	C	0.526427	-0.0118039	0.0024054	9.24038e-07	336107	BMI
ukb-a-248	rs9435734	1	17311190	G	A	0.527469	-0.0117065	0.00240632	1.14557e-06	336107	BMI
ukb-a-248	rs3170740	1	17312743	T	C	0.52785	-0.0117497	0.00240457	1.02747e-06	336107	BMI
ukb-a-248	rs2076605	1	17313157	A	G	0.528526	-0.0117469	0.00240371	1.02438e-06	336107	BMI
ukb-a-248	rs9435659	1	17313343	A	G	0.530518	-0.0118247	0.00240604	8.90164e-07	336107	BMI
ukb-a-248	rs761421	1	17313654	T	C	0.528569	-0.0117248	0.00240386	1.075e-06	336107	BMI
ukb-a-248	rs9435662	1	17314942	A	G	0.528588	-0.0115184	0.00240317	1.6438e-06	336107	BMI
ukb-a-248	rs2076603	1	17319011	A	G	0.645024	-0.0116322	0.00250997	3.58096e-06	336107	BMI
ukb-a-248	rs4920608	1	17319287	T	C	0.645316	-0.0116181	0.00250973	3.67206e-06	336107	BMI
ukb-a-248	rs12041788	1	19834213	T	C	0.259068	-0.0130242	0.00274576	2.10266e-06	336107	BMI
ukb-a-248	rs113227767	1	19834670	T	C	0.259095	-0.0130101	0.00274583	2.15765e-06	336107	BMI
ukb-a-248	rs10917473	1	19850789	C	T	0.739992	0.0133174	0.00274452	1.22042e-06	336107	BMI
ukb-a-248	rs4278387	1	19851016	T	C	0.25968	-0.0132242	0.00274507	1.45479e-06	336107	BMI
ukb-a-248	rs9783061	1	19851960	A	G	0.740318	0.0132689	0.00274553	1.3462e-06	336107	BMI
ukb-a-248	rs10917474	1	19852127	C	A	0.740284	0.0133422	0.00274537	1.17498e-06	336107	BMI
ukb-a-248	rs4279874	1	19852277	G	T	0.740268	0.0132831	0.00274553	1.3116e-06	336107	BMI
ukb-a-248	rs6688355	1	19854382	A	G	0.737387	0.0127503	0.00274897	3.51569e-06	336107	BMI
ukb-a-248	rs4912109	1	19855265	T	A	0.728961	0.0131504	0.00270678	1.18438e-06	336107	BMI
ukb-a-248	rs4244005	1	19856751	A	G	0.72912	0.0133296	0.0027065	8.43762e-07	336107	BMI
ukb-a-248	rs6426809	1	19858271	T	C	0.740408	0.0132887	0.00274399	1.28044e-06	336107	BMI
ukb-a-248	rs7418674	1	19858460	C	T	0.7404	0.013319	0.00274362	1.20715e-06	336107	BMI
ukb-a-248	rs4350219	1	19858807	C	T	0.729102	0.0133606	0.00270535	7.87354e-07	336107	BMI
ukb-a-248	rs6687048	1	19859123	A	G	0.74034	0.0132641	0.00274281	1.32568e-06	336107	BMI
ukb-a-248	rs4912110	1	19861027	T	C	0.74033	0.0130481	0.00274039	1.92345e-06	336107	BMI
ukb-a-248	rs11801304	1	19862702	G	C	0.25752	-0.0129719	0.00274792	2.35218e-06	336107	BMI
ukb-a-248	rs57286117	1	19862924	A	G	0.257443	-0.0131052	0.00274815	1.85477e-06	336107	BMI
ukb-a-248	rs12029000	1	19863048	G	T	0.257545	-0.0129673	0.00274749	2.36298e-06	336107	BMI
ukb-a-248	rs72656023	1	19864063	T	C	0.257532	-0.0129361	0.0027473	2.49454e-06	336107	BMI
ukb-a-248	rs78008875	1	19864514	C	T	0.257569	-0.0130372	0.00274742	2.08339e-06	336107	BMI
ukb-a-248	rs12563370	1	19869411	A	C	0.258198	-0.0129127	0.00274424	2.53466e-06	336107	BMI
ukb-a-248	rs1856780	1	19875683	A	C	0.258129	-0.0130185	0.00274692	2.14556e-06	336107	BMI
ukb-a-248	rs10917492	1	19877965	A	G	0.258167	-0.012909	0.00274743	2.6209e-06	336107	BMI
ukb-a-248	rs12034287	1	19881605	T	C	0.258109	-0.0129826	0.00274938	2.33631e-06	336107	BMI
ukb-a-248	rs7418162	1	19882021	A	T	0.258066	-0.0129997	0.00274951	2.26835e-06	336107	BMI
ukb-a-248	rs12032551	1	19882599	A	G	0.257867	-0.0131234	0.00275012	1.82524e-06	336107	BMI
ukb-a-248	rs78928441	1	19884362	A	C	0.257842	-0.0129924	0.00275074	2.3222e-06	336107	BMI
ukb-a-248	rs11805391	1	19887558	G	C	0.258061	-0.0130709	0.00274942	1.99453e-06	336107	BMI
ukb-a-248	rs10429880	1	19891285	A	G	0.239556	-0.0149192	0.00281814	1.19762e-07	336107	BMI
ukb-a-248	rs10917498	1	19906231	A	G	0.237607	-0.0150913	0.00282356	9.05795e-08	336107	BMI
ukb-a-248	rs7517255	1	19906713	A	G	0.237578	-0.015089	0.00282371	9.1136e-08	336107	BMI
ukb-a-248	rs2314329	1	19907488	A	G	0.237605	-0.0150718	0.00282363	9.41716e-08	336107	BMI
ukb-a-248	rs12041062	1	19916886	C	G	0.235147	-0.0158095	0.0028345	2.44163e-08	336107	BMI
ukb-a-248	rs76193741	1	19925482	A	G	0.237166	-0.0162028	0.00282633	9.88553e-09	336107	BMI
ukb-a-248	rs12024554	1	19925759	T	C	0.236905	-0.0162677	0.00282749	8.75387e-09	336107	BMI
ukb-a-248	rs58683664	1	19931367	T	G	0.23788	-0.0159137	0.00282379	1.74598e-08	336107	BMI
ukb-a-248	rs61740466	1	19934900	A	G	0.236967	-0.01616	0.00282694	1.08875e-08	336107	BMI
ukb-a-248	rs78425692	1	19939895	A	G	0.23714	-0.0161274	0.00282566	1.14762e-08	336107	BMI
ukb-a-248	rs2294629	1	19943823	A	C	0.247118	-0.0146782	0.0028096	1.74924e-07	336107	BMI
ukb-a-248	rs880554	1	19954014	T	G	0.237232	-0.0158799	0.00282368	1.86922e-08	336107	BMI
ukb-a-248	rs3748746	1	19956522	T	G	0.237134	-0.015957	0.00282408	1.60254e-08	336107	BMI
ukb-a-248	rs80068716	1	19958608	T	C	0.237444	-0.015658	0.00282523	2.9891e-08	336107	BMI
ukb-a-248	rs7555309	1	19958925	A	T	0.237262	-0.0157783	0.00282598	2.36157e-08	336107	BMI
ukb-a-248	rs6426816	1	19959507	G	A	0.237321	-0.0157224	0.00282643	2.65926e-08	336107	BMI
ukb-a-248	rs10917502	1	19961679	G	A	0.238035	-0.0159481	0.00282815	1.71112e-08	336107	BMI
ukb-a-248	rs78170481	1	19964098	T	C	0.23841	-0.0160776	0.00283042	1.34586e-08	336107	BMI
ukb-a-248	rs12407400	1	19964620	A	G	0.238402	-0.0160793	0.00283226	1.37028e-08	336107	BMI
ukb-a-248	rs60206411	1	19966039	T	C	0.238367	-0.0159875	0.00283561	1.72076e-08	336107	BMI
ukb-a-248	rs12408663	1	19968058	C	T	0.234628	-0.0145573	0.00286052	3.60048e-07	336107	BMI
ukb-a-248	rs2854108	1	19973920	G	A	0.23335	-0.0144654	0.00287862	5.03408e-07	336107	BMI
ukb-a-248	rs2314331	1	19974669	G	A	0.792261	0.0132916	0.00296264	7.24553e-06	336107	BMI
ukb-a-248	rs309518	1	23253114	C	A	0.647685	-0.011316	0.0025496	9.06755e-06	336107	BMI
ukb-a-248	rs309515	1	23294121	G	T	0.835652	-0.0159613	0.00323976	8.36739e-07	336107	BMI
ukb-a-248	rs637168	1	23294671	G	A	0.835538	-0.015663	0.00323873	1.32431e-06	336107	BMI
ukb-a-248	rs309534	1	23299145	C	T	0.835489	-0.0160159	0.00324283	7.86213e-07	336107	BMI
ukb-a-248	rs309535	1	23299220	G	A	0.835473	-0.0160041	0.00324276	8.00608e-07	336107	BMI
ukb-a-248	rs6692248	1	23299407	C	T	0.835299	-0.015966	0.0032415	8.41899e-07	336107	BMI
ukb-a-248	rs6700863	1	23299555	C	G	0.835068	-0.0159072	0.00323948	9.09285e-07	336107	BMI
ukb-a-248	rs6689953	1	23299732	G	A	0.835146	-0.0159386	0.00324004	8.69181e-07	336107	BMI
ukb-a-248	rs6692586	1	23299906	G	A	0.835146	-0.0159206	0.00324009	8.94499e-07	336107	BMI
ukb-a-248	rs4654831	1	23300265	C	T	0.835142	-0.0159449	0.00324004	8.60538e-07	336107	BMI
ukb-a-248	rs4654832	1	23300555	C	T	0.835145	-0.0159474	0.00324004	8.57117e-07	336107	BMI
ukb-a-248	rs630951	1	23301512	A	G	0.835541	-0.0159413	0.00324318	8.86748e-07	336107	BMI
ukb-a-248	rs3845520	1	23301943	T	C	0.835145	-0.0159403	0.00323999	8.66383e-07	336107	BMI
ukb-a-248	rs3843300	1	23302056	C	T	0.835137	-0.0159702	0.00324	8.26609e-07	336107	BMI
ukb-a-248	rs6699918	1	23302403	T	A	0.835143	-0.0159431	0.00323999	8.62601e-07	336107	BMI
ukb-a-248	rs6687607	1	23302489	T	C	0.835143	-0.0159425	0.00323999	8.63456e-07	336107	BMI
ukb-a-248	rs7544129	1	23303504	A	C	0.83514	-0.0159383	0.00324	8.69361e-07	336107	BMI
ukb-a-248	rs10399816	1	23305454	A	G	0.835215	-0.0159334	0.00324051	8.79468e-07	336107	BMI
ukb-a-248	rs11579668	1	23306374	G	A	0.835212	-0.0159341	0.0032405	8.78355e-07	336107	BMI
ukb-a-248	rs10429877	1	23308554	T	C	0.835209	-0.0159296	0.00324043	8.84158e-07	336107	BMI
ukb-a-248	rs10429878	1	23308590	C	T	0.835145	-0.0158934	0.00324003	9.3319e-07	336107	BMI
ukb-a-248	rs1516525	1	23308784	A	G	0.835207	-0.0159282	0.00324042	8.85992e-07	336107	BMI
ukb-a-248	rs1516524	1	23308981	T	C	0.835143	-0.0158934	0.00324004	9.33147e-07	336107	BMI
ukb-a-248	rs2092592	1	23309980	A	G	0.835143	-0.0158928	0.00324003	9.34071e-07	336107	BMI
ukb-a-248	rs2092593	1	23310249	T	C	0.835143	-0.0158928	0.00324003	9.34071e-07	336107	BMI
ukb-a-248	rs651448	1	23310961	A	G	0.835572	-0.0160168	0.00324345	7.88842e-07	336107	BMI
ukb-a-248	rs665259	1	23311802	G	A	0.835584	-0.0160244	0.00324356	7.80082e-07	336107	BMI
ukb-a-248	rs4655141	1	23312025	T	C	0.835157	-0.0159191	0.0032401	8.96623e-07	336107	BMI
ukb-a-248	rs10799778	1	23313353	G	T	0.835185	-0.0159592	0.0032405	8.44287e-07	336107	BMI
ukb-a-248	rs10799780	1	23313598	T	C	0.835157	-0.0159195	0.0032401	8.96149e-07	336107	BMI
ukb-a-248	rs6664748	1	23314834	T	C	0.835157	-0.0159187	0.00324009	8.9716e-07	336107	BMI
ukb-a-248	rs637163	1	23315131	C	A	0.83522	-0.0158427	0.00324065	1.01538e-06	336107	BMI
ukb-a-248	rs6426780	1	23315180	T	C	0.835158	-0.0159141	0.00324013	9.0392e-07	336107	BMI
ukb-a-248	rs479307	1	23316297	C	A	0.835649	-0.0160827	0.00324388	7.13083e-07	336107	BMI
ukb-a-248	rs680357	1	23321966	T	G	0.835533	-0.015998	0.00324318	8.10961e-07	336107	BMI
ukb-a-248	rs510844	1	23326903	A	G	0.835554	-0.0159895	0.00324339	8.23266e-07	336107	BMI
ukb-a-248	rs491139	1	23330497	A	G	0.835966	-0.0158688	0.00324719	1.02468e-06	336107	BMI
ukb-a-248	rs674136	1	23332150	C	T	0.835996	-0.0159265	0.00324752	9.38512e-07	336107	BMI
ukb-a-248	rs587626	1	23332460	C	T	0.836018	-0.0160339	0.00324775	7.94054e-07	336107	BMI
ukb-a-248	rs603856	1	23333765	C	T	0.83576	-0.015981	0.00324596	8.51177e-07	336107	BMI
ukb-a-248	rs598785	1	23334785	G	C	0.83603	-0.0160734	0.00324811	7.48066e-07	336107	BMI
ukb-a-248	rs610346	1	23335083	T	C	0.836064	-0.0159646	0.00324788	8.86482e-07	336107	BMI
ukb-a-248	rs562933	1	23337075	G	A	0.836132	-0.0161282	0.00324821	6.86389e-07	336107	BMI
ukb-a-248	rs522802	1	23338984	A	G	0.835987	-0.0159202	0.00324726	9.4591e-07	336107	BMI
ukb-a-248	rs6675101	1	23341519	A	G	0.835962	-0.0158453	0.0032463	1.05575e-06	336107	BMI
ukb-a-248	rs12402485	1	23341821	T	C	0.835913	-0.0158741	0.00324602	1.00719e-06	336107	BMI
ukb-a-248	rs681648	1	23342362	G	A	0.836104	-0.0159626	0.00324719	8.84586e-07	336107	BMI
ukb-a-248	rs6658132	1	23343256	G	C	0.836092	-0.0159271	0.00324698	9.33749e-07	336107	BMI
ukb-a-248	rs561136	1	23345051	T	C	0.86086	-0.0157355	0.00347119	5.81219e-06	336107	BMI
ukb-a-248	rs10917345	1	23359600	G	A	0.836453	-0.0158941	0.00324902	9.98872e-07	336107	BMI
ukb-a-248	rs10799789	1	23360265	A	G	0.836104	-0.0157392	0.00324617	1.24434e-06	336107	BMI
ukb-a-248	rs671357	1	23363044	A	G	0.836502	-0.0158831	0.00324933	1.01859e-06	336107	BMI
ukb-a-248	rs686663	1	23365184	G	A	0.836505	-0.0158459	0.00324933	1.07937e-06	336107	BMI
ukb-a-248	rs10737471	1	23368462	G	A	0.836032	-0.0157818	0.00324554	1.15899e-06	336107	BMI
ukb-a-248	rs616501	1	23369508	C	A	0.836438	-0.0158037	0.00324876	1.14789e-06	336107	BMI
ukb-a-248	rs587168	1	23371608	C	A	0.836158	-0.0156527	0.00324662	1.42741e-06	336107	BMI
ukb-a-248	rs649648	1	23374951	G	A	0.836453	-0.0159387	0.00324893	9.30851e-07	336107	BMI
ukb-a-248	rs10753552	1	23375108	T	C	0.8361	-0.0157895	0.00324615	1.15054e-06	336107	BMI
ukb-a-248	rs559431	1	23378627	C	T	0.836472	-0.0159391	0.00324887	9.29737e-07	336107	BMI
ukb-a-248	rs579785	1	23380198	G	A	0.836522	-0.0159104	0.00324912	9.74361e-07	336107	BMI
ukb-a-248	rs763310	1	23382729	G	A	0.836524	-0.015907	0.00324914	9.79738e-07	336107	BMI
ukb-a-248	rs11806664	1	23383704	A	G	0.835929	-0.0156504	0.00324414	1.40621e-06	336107	BMI
ukb-a-248	rs2869044	1	23384537	T	C	0.835932	-0.0156534	0.00324413	1.39972e-06	336107	BMI
ukb-a-248	rs1984978	1	23384756	A	G	0.835919	-0.0156414	0.00324413	1.4258e-06	336107	BMI
ukb-a-248	rs2007023	1	23384836	C	T	0.83618	-0.0156972	0.00324639	1.33015e-06	336107	BMI
ukb-a-248	rs10753553	1	23390299	A	T	0.836125	-0.0157725	0.00324593	1.17942e-06	336107	BMI
ukb-a-248	rs2294517	1	23390644	G	A	0.836473	-0.0159463	0.00324875	9.18459e-07	336107	BMI
ukb-a-248	rs2235549	1	23391775	T	G	0.836037	-0.0158196	0.00324528	1.09046e-06	336107	BMI
ukb-a-248	rs656053	1	23395955	C	A	0.837372	-0.0160186	0.00325649	8.70302e-07	336107	BMI
ukb-a-248	rs721530	1	23396274	T	C	0.836908	-0.015845	0.00325274	1.1094e-06	336107	BMI
ukb-a-248	rs967605	1	23399932	T	C	0.837265	-0.0159812	0.00325544	9.15525e-07	336107	BMI
ukb-a-248	rs1329282	1	23400972	C	T	0.837101	-0.0158123	0.00325402	1.17853e-06	336107	BMI
ukb-a-248	rs2869038	1	23402019	A	G	0.836073	-0.0156336	0.00324563	1.45928e-06	336107	BMI
ukb-a-248	rs4655145	1	23404671	G	A	0.857064	-0.0160508	0.00342839	2.84557e-06	336107	BMI
ukb-a-248	rs2072945	1	23405794	C	A	0.857003	-0.0161452	0.00342763	2.47429e-06	336107	BMI
ukb-a-248	rs579098	1	23407097	G	A	0.863653	-0.0170958	0.00351642	1.16437e-06	336107	BMI
ukb-a-248	rs2072943	1	23407712	C	G	0.835879	-0.0153795	0.00324175	2.09426e-06	336107	BMI
ukb-a-248	rs505938	1	23410721	T	A	0.838234	-0.0159002	0.00326204	1.09235e-06	336107	BMI
ukb-a-248	rs506004	1	23410742	C	A	0.838214	-0.0158761	0.00326159	1.13021e-06	336107	BMI
ukb-a-248	rs605775	1	23413027	C	T	0.836377	-0.0155644	0.00324548	1.62166e-06	336107	BMI
ukb-a-248	rs580878	1	23413458	G	T	0.836324	-0.0156049	0.00324515	1.51995e-06	336107	BMI
ukb-a-248	rs592611	1	23413707	C	T	0.836033	-0.0153693	0.00324259	2.13988e-06	336107	BMI
ukb-a-248	rs683893	1	23415102	C	T	0.836324	-0.0156129	0.00324485	1.49789e-06	336107	BMI
ukb-a-248	rs6667643	1	23416322	T	C	0.837197	-0.0154759	0.00325228	1.95137e-06	336107	BMI
ukb-a-248	rs10799790	1	23418153	T	C	0.837224	-0.0156028	0.00325277	1.61321e-06	336107	BMI
ukb-a-248	rs477717	1	23419261	A	G	0.836877	-0.0152547	0.00324951	2.67418e-06	336107	BMI
ukb-a-248	rs3765407	1	23419374	T	G	0.83666	-0.0154393	0.0032464	1.97729e-06	336107	BMI
ukb-a-248	rs477830	1	23419383	T	C	0.836807	-0.0150976	0.00324901	3.37194e-06	336107	BMI
ukb-a-248	rs1983965	1	23419855	C	T	0.837101	-0.0153406	0.00325069	2.36914e-06	336107	BMI
ukb-a-248	rs614612	1	23422692	C	T	0.837207	-0.0155265	0.00325336	1.82083e-06	336107	BMI
ukb-a-248	rs10799791	1	23423374	A	G	0.836859	-0.015399	0.00325072	2.16905e-06	336107	BMI
ukb-a-248	rs489644	1	23425939	C	A	0.837234	-0.0154791	0.00325504	1.98093e-06	336107	BMI
ukb-a-248	rs3818788	1	32158374	C	T	0.643949	0.0130771	0.00251077	1.9059e-07	336107	BMI
ukb-a-248	rs2275097	1	32159588	C	A	0.643028	0.0131014	0.00252725	2.1723e-07	336107	BMI
ukb-a-248	rs6656079	1	32160918	G	A	0.658488	0.0141224	0.00257469	4.13561e-08	336107	BMI
ukb-a-248	rs72662997	1	32163218	A	G	0.0893259	0.0196194	0.00427505	4.44959e-06	336107	BMI
ukb-a-248	rs2297674	1	32163950	C	G	0.645205	0.0154298	0.00252494	9.91402e-10	336107	BMI
ukb-a-248	rs2228550	1	32164206	G	T	0.65047	0.0156853	0.00253186	5.82908e-10	336107	BMI
ukb-a-248	rs6681149	1	32165093	A	G	0.649392	0.0160114	0.00252386	2.24151e-10	336107	BMI
ukb-a-248	rs2228552	1	32165495	T	G	0.643372	0.0158019	0.00251116	3.12399e-10	336107	BMI
ukb-a-248	rs56232102	1	32168381	C	T	0.132208	0.0174044	0.00357125	1.09696e-06	336107	BMI
ukb-a-248	rs10493049	1	32168879	G	A	0.132662	0.0174783	0.00356467	9.43257e-07	336107	BMI
ukb-a-248	rs4949463	1	32169415	T	C	0.132285	0.0175086	0.0035682	9.26019e-07	336107	BMI
ukb-a-248	rs3806251	1	32169935	T	A	0.132723	0.0176999	0.00356208	6.73442e-07	336107	BMI
ukb-a-248	rs72664906	1	32170141	C	T	0.131884	0.0172852	0.00357174	1.3026e-06	336107	BMI
ukb-a-248	rs10798886	1	32173258	G	A	0.641569	0.0158882	0.00250859	2.39933e-10	336107	BMI
ukb-a-248	rs7533517	1	32173301	G	A	0.641541	0.0159139	0.00250844	2.2397e-10	336107	BMI
ukb-a-248	rs4295917	1	32173360	A	G	0.646482	0.0159838	0.00251568	2.10523e-10	336107	BMI
ukb-a-248	rs2007147	1	32173717	G	A	0.646514	0.0159667	0.00251616	2.21763e-10	336107	BMI
ukb-a-248	rs6699968	1	32175481	A	G	0.646633	0.0159286	0.00251744	2.49845e-10	336107	BMI
ukb-a-248	rs6689480	1	32175918	G	A	0.119994	0.0175542	0.00372335	2.42253e-06	336107	BMI
ukb-a-248	rs6692058	1	32175927	C	T	0.129561	0.0179893	0.003599	5.78349e-07	336107	BMI
ukb-a-248	rs12401511	1	32177695	C	T	0.129197	0.0171434	0.00359332	1.83472e-06	336107	BMI
ukb-a-248	rs10914470	1	32177925	T	C	0.251316	-0.0139798	0.00279795	5.84292e-07	336107	BMI
ukb-a-248	rs10914471	1	32177936	C	T	0.646719	0.0158866	0.00251986	2.89361e-10	336107	BMI
ukb-a-248	rs12405005	1	32177995	G	C	0.134001	0.0164345	0.00353456	3.32614e-06	336107	BMI
ukb-a-248	rs4949465	1	32178489	C	T	0.129888	0.0176024	0.00357847	8.70422e-07	336107	BMI
ukb-a-248	rs4949466	1	32178610	A	T	0.134575	0.0165134	0.00352555	2.81559e-06	336107	BMI
ukb-a-248	rs7524140	1	32179261	T	C	0.133724	0.0164014	0.00353561	3.50364e-06	336107	BMI
ukb-a-248	rs55634335	1	32180167	T	A	0.129888	0.0176128	0.00358	8.66782e-07	336107	BMI
ukb-a-248	rs6425781	1	32182820	G	A	0.129717	0.017891	0.00358374	5.97049e-07	336107	BMI
ukb-a-248	rs945211	1	32191798	C	G	0.61683	0.016379	0.002475	3.65174e-11	336107	BMI
ukb-a-248	rs1127100	1	32193647	C	T	0.648239	0.0164916	0.00252199	6.19726e-11	336107	BMI
ukb-a-248	rs11803707	1	32195088	A	G	0.128064	0.0172806	0.00360228	1.61031e-06	336107	BMI
ukb-a-248	rs1889571	1	32195819	G	T	0.12811	0.0171855	0.0036013	1.82465e-06	336107	BMI
ukb-a-248	rs909001	1	32196647	G	C	0.171802	0.0176146	0.00318579	3.22077e-08	336107	BMI
ukb-a-248	rs3766823	1	32197257	A	G	0.171635	0.0176658	0.00318671	2.96565e-08	336107	BMI
ukb-a-248	rs10798888	1	32199099	T	G	0.171497	0.0174111	0.0031895	4.79502e-08	336107	BMI
ukb-a-248	rs2271931	1	32203163	G	C	0.127924	0.0172681	0.00360394	1.65653e-06	336107	BMI
ukb-a-248	rs2271932	1	32203218	A	C	0.0940219	0.0197763	0.00423964	3.09329e-06	336107	BMI
ukb-a-248	rs2050256	1	32204683	G	A	0.170081	0.0168491	0.00320296	1.43774e-07	336107	BMI
ukb-a-248	rs2297600	1	32207581	G	T	0.17152	0.0175399	0.00319333	3.96196e-08	336107	BMI
ukb-a-248	rs12739999	1	32207990	A	G	0.171228	0.0175419	0.00319781	4.12335e-08	336107	BMI
ukb-a-248	rs4949222	1	32220915	T	G	0.127942	0.0175736	0.00360265	1.07236e-06	336107	BMI
ukb-a-248	rs4949223	1	32221913	A	G	0.127878	0.0177199	0.00360273	8.7263e-07	336107	BMI
ukb-a-248	rs61779597	1	32228004	A	G	0.245742	-0.0140204	0.002829	7.20162e-07	336107	BMI
ukb-a-248	rs12561762	1	33225668	A	G	0.189471	-0.0154274	0.00307307	5.16476e-07	336107	BMI
ukb-a-248	rs61460964	1	33226522	T	G	0.189495	-0.0155185	0.00307224	4.39319e-07	336107	BMI
ukb-a-248	rs61798841	1	33229127	G	A	0.189587	-0.0155935	0.00306531	3.63814e-07	336107	BMI
ukb-a-248	rs12022304	1	33229633	C	A	0.17459	-0.0177685	0.00317004	2.08248e-08	336107	BMI
ukb-a-248	rs6694085	1	33231380	G	T	0.168633	-0.0187144	0.00320828	5.44352e-09	336107	BMI
ukb-a-248	rs6702519	1	33231403	T	G	0.168381	-0.0186444	0.00321088	6.3797e-09	336107	BMI
ukb-a-248	rs60579048	1	33231694	G	T	0.168441	-0.0185338	0.00320991	7.75104e-09	336107	BMI
ukb-a-248	rs12022461	1	33232525	A	G	0.168429	-0.0185819	0.00321051	7.13674e-09	336107	BMI
ukb-a-248	rs3737992	1	33234128	A	G	0.168479	-0.018789	0.00321039	4.84485e-09	336107	BMI
ukb-a-248	rs8717	1	33240185	C	G	0.16767	-0.0185427	0.00321703	8.22508e-09	336107	BMI
ukb-a-248	rs10914611	1	33240596	T	G	0.167661	-0.0186125	0.00321783	7.2934e-09	336107	BMI
ukb-a-248	rs12027991	1	33242788	A	G	0.167589	-0.0185141	0.00321788	8.74903e-09	336107	BMI
ukb-a-248	rs2282294	1	33246177	A	T	0.167668	-0.0185213	0.00321675	8.53159e-09	336107	BMI
ukb-a-248	rs2282293	1	33246440	C	T	0.167661	-0.0185344	0.00321675	8.32779e-09	336107	BMI
ukb-a-248	rs61798846	1	33251309	A	G	0.167662	-0.0185661	0.00321645	7.82961e-09	336107	BMI
ukb-a-248	rs12564655	1	33254768	C	T	0.167662	-0.0185703	0.00321634	7.75997e-09	336107	BMI
ukb-a-248	rs12032306	1	33254943	C	T	0.167662	-0.0185682	0.00321639	7.79417e-09	336107	BMI
ukb-a-248	rs60802151	1	33258306	T	C	0.167664	-0.0185686	0.00321632	7.78216e-09	336107	BMI
ukb-a-248	rs57928583	1	33258325	C	T	0.167659	-0.0185231	0.00321833	8.64629e-09	336107	BMI
ukb-a-248	rs61057925	1	33259770	A	G	0.167538	-0.0186525	0.00321714	6.72342e-09	336107	BMI
ukb-a-248	rs61798849	1	33261506	C	T	0.167538	-0.01865	0.00321716	6.75569e-09	336107	BMI
ukb-a-248	rs60246059	1	33264563	C	G	0.167538	-0.0186498	0.00321717	6.75912e-09	336107	BMI
ukb-a-248	rs12032397	1	33266165	G	A	0.167538	-0.0186496	0.00321718	6.7627e-09	336107	BMI
ukb-a-248	rs12035128	1	33268420	C	T	0.167538	-0.0186494	0.00321719	6.76519e-09	336107	BMI
ukb-a-248	rs61800866	1	33275590	T	C	0.167463	-0.0186782	0.00321819	6.48381e-09	336107	BMI
ukb-a-248	rs10798918	1	33275981	C	T	0.167463	-0.0186777	0.0032182	6.48933e-09	336107	BMI
ukb-a-248	rs12042173	1	33278498	C	G	0.167462	-0.018666	0.00321864	6.66331e-09	336107	BMI
ukb-a-248	rs61800867	1	33280716	A	G	0.167455	-0.0186596	0.00321919	6.78282e-09	336107	BMI
ukb-a-248	rs3737251	1	33283583	C	G	0.16764	-0.0187552	0.00321697	5.54562e-09	336107	BMI
ukb-a-248	rs61800868	1	33286484	T	C	0.167578	-0.0186632	0.00321766	6.62842e-09	336107	BMI
ukb-a-248	rs61224516	1	33286637	G	A	0.167573	-0.0186674	0.00321761	6.57249e-09	336107	BMI
ukb-a-248	rs10914622	1	33290272	C	T	0.167532	-0.0185712	0.00322067	8.11223e-09	336107	BMI
ukb-a-248	rs10914623	1	33290322	T	C	0.167533	-0.0186207	0.00322044	7.38601e-09	336107	BMI
ukb-a-248	rs61800870	1	33298473	C	T	0.167572	-0.0186794	0.0032174	6.41372e-09	336107	BMI
ukb-a-248	rs57384847	1	33299371	G	T	0.167572	-0.0186793	0.00321738	6.41416e-09	336107	BMI
ukb-a-248	rs61800872	1	33300277	T	C	0.16757	-0.0186843	0.00321742	6.35682e-09	336107	BMI
ukb-a-248	rs61800873	1	33302611	A	G	0.167573	-0.0186711	0.00321739	6.51298e-09	336107	BMI
ukb-a-248	rs139751114	1	33303114	T	C	0.167572	-0.0186682	0.00321742	6.54998e-09	336107	BMI
ukb-a-248	rs2761449	1	33306031	A	G	0.167575	-0.0186735	0.00321741	6.48485e-09	336107	BMI
ukb-a-248	rs2787120	1	33306297	G	A	0.167591	-0.0186577	0.00321735	6.67437e-09	336107	BMI
ukb-a-248	rs811483	1	33306684	T	C	0.167591	-0.01866	0.00321735	6.64569e-09	336107	BMI
ukb-a-248	rs785278	1	33307987	A	T	0.167575	-0.0186751	0.00321742	6.46636e-09	336107	BMI
ukb-a-248	rs785272	1	33311507	C	T	0.167575	-0.018681	0.0032175	6.40206e-09	336107	BMI
ukb-a-248	rs12027258	1	33314879	C	T	0.167573	-0.0186794	0.00321753	6.42333e-09	336107	BMI
ukb-a-248	rs785275	1	33319703	T	C	0.177094	-0.0170942	0.00314741	5.60144e-08	336107	BMI
ukb-a-248	rs1284365	1	33324088	G	C	0.167701	-0.0186311	0.00321744	7.01698e-09	336107	BMI
ukb-a-248	rs1284366	1	33325844	G	A	0.177122	-0.0170493	0.00314652	6.01589e-08	336107	BMI
ukb-a-248	rs1300114	1	33326172	A	G	0.177122	-0.0170588	0.00314672	5.92639e-08	336107	BMI
ukb-a-248	rs1284367	1	33326496	C	G	0.177122	-0.0170514	0.00314648	5.99046e-08	336107	BMI
ukb-a-248	rs1746661	1	33335039	T	G	0.177228	-0.0171157	0.00314724	5.38282e-08	336107	BMI
ukb-a-248	rs1570569	1	33336956	T	G	0.17734	-0.0170881	0.00314648	5.61268e-08	336107	BMI
ukb-a-248	rs1746662	1	33337632	C	T	0.177318	-0.0170717	0.00314674	5.79269e-08	336107	BMI
ukb-a-248	rs2786547	1	33342304	T	C	0.177306	-0.017479	0.00314768	2.81054e-08	336107	BMI
ukb-a-248	rs1284371	1	33352771	A	T	0.198367	-0.01681	0.00301733	2.53256e-08	336107	BMI
ukb-a-248	rs942244	1	33353596	G	C	0.198365	-0.0168305	0.00301611	2.40447e-08	336107	BMI
ukb-a-248	rs1284373	1	33355923	T	C	0.198525	-0.0168311	0.0030116	2.28897e-08	336107	BMI
ukb-a-248	rs551931	1	33374147	C	T	0.202655	-0.0158825	0.002993	1.11794e-07	336107	BMI
ukb-a-248	rs531977	1	33376682	A	T	0.200792	-0.0157551	0.00299795	1.47877e-07	336107	BMI
ukb-a-248	rs528244	1	33377098	A	G	0.201282	-0.0158752	0.00299558	1.16172e-07	336107	BMI
ukb-a-248	rs512005	1	33377679	C	T	0.201329	-0.0159102	0.00299577	1.09164e-07	336107	BMI
ukb-a-248	rs560000	1	33379842	T	C	0.201495	-0.0158394	0.00299587	1.24374e-07	336107	BMI
ukb-a-248	rs523283	1	33381561	C	T	0.20144	-0.0156571	0.00299651	1.74161e-07	336107	BMI
ukb-a-248	rs9425965	1	33382661	T	C	0.2013	-0.0156188	0.00299727	1.87927e-07	336107	BMI
ukb-a-248	rs543811	1	33384447	A	C	0.200407	-0.0157321	0.00300308	1.61842e-07	336107	BMI
ukb-a-248	rs514249	1	33388189	A	G	0.200447	-0.0157121	0.00300054	1.63821e-07	336107	BMI
ukb-a-248	rs499556	1	33388435	T	C	0.200571	-0.015934	0.00299916	1.08002e-07	336107	BMI
ukb-a-248	rs472701	1	33389023	A	G	0.200616	-0.0158415	0.003001	1.30158e-07	336107	BMI
ukb-a-248	rs552107	1	33390114	C	G	0.200546	-0.0157963	0.00299935	1.39079e-07	336107	BMI
ukb-a-248	rs494656	1	33391176	C	A	0.200207	-0.015335	0.00300439	3.32369e-07	336107	BMI
ukb-a-248	rs495475	1	33391238	T	C	0.199955	-0.0155197	0.00300544	2.42019e-07	336107	BMI
ukb-a-248	rs527504	1	33392427	A	G	0.200251	-0.0152949	0.0030041	3.55721e-07	336107	BMI
ukb-a-248	rs544855	1	33393776	T	A	0.20116	-0.015469	0.00299703	2.45205e-07	336107	BMI
ukb-a-248	rs9425969	1	33396179	C	T	0.201647	-0.0153349	0.0029937	3.01821e-07	336107	BMI
ukb-a-248	rs547860	1	33398985	G	T	0.201826	-0.0154767	0.00299302	2.33083e-07	336107	BMI
ukb-a-248	rs194637	1	33401773	C	T	0.209796	-0.0135611	0.00294769	4.21434e-06	336107	BMI
ukb-a-248	rs8040	1	33402172	T	C	0.209608	-0.0136652	0.00294857	3.57907e-06	336107	BMI
ukb-a-248	rs194640	1	33403481	C	T	0.209731	-0.0136942	0.00294791	3.39586e-06	336107	BMI
ukb-a-248	rs171837	1	33404367	T	C	0.209605	-0.0136902	0.00294868	3.43827e-06	336107	BMI
ukb-a-248	rs194641	1	33405972	C	A	0.209588	-0.0137037	0.0029487	3.36333e-06	336107	BMI
ukb-a-248	rs194643	1	33407693	A	G	0.209707	-0.0137427	0.00294797	3.13661e-06	336107	BMI
ukb-a-248	rs194645	1	33409693	A	G	0.209375	-0.0138878	0.00295012	2.50819e-06	336107	BMI
ukb-a-248	rs580167	1	33411526	A	C	0.209265	-0.0137354	0.00295123	3.25469e-06	336107	BMI
ukb-a-248	rs194647	1	33416907	A	G	0.209539	-0.0138131	0.00295	2.83629e-06	336107	BMI
ukb-a-248	rs194648	1	33417785	G	A	0.209556	-0.0137892	0.00294985	2.9472e-06	336107	BMI
ukb-a-248	rs194650	1	33418800	C	T	0.211851	-0.0138068	0.00294207	2.69482e-06	336107	BMI
ukb-a-248	rs194651	1	33418984	A	G	0.211727	-0.0137847	0.00294279	2.81138e-06	336107	BMI
ukb-a-248	rs194653	1	33419756	G	T	0.211839	-0.013832	0.00294221	2.5872e-06	336107	BMI
ukb-a-248	rs194655	1	33421461	C	T	0.209685	-0.0138224	0.00294943	2.7808e-06	336107	BMI
ukb-a-248	rs194656	1	33423206	A	G	0.202587	-0.0142218	0.00299051	1.97916e-06	336107	BMI
ukb-a-248	rs194660	1	33427320	G	A	0.210494	-0.0134432	0.00294899	5.15169e-06	336107	BMI
ukb-a-248	rs660066	1	33434091	A	G	0.209937	-0.0135724	0.0029493	4.18832e-06	336107	BMI
ukb-a-248	rs4653016	1	33776441	A	C	0.683458	0.0132731	0.00259021	2.98786e-07	336107	BMI
ukb-a-248	rs4653017	1	33776728	T	C	0.683448	0.0132243	0.00258986	3.28882e-07	336107	BMI
ukb-a-248	rs6679416	1	33777524	C	T	0.683494	0.0132283	0.00258975	3.25837e-07	336107	BMI
ukb-a-248	rs6664593	1	33778591	C	T	0.683475	0.0132285	0.00258959	3.25215e-07	336107	BMI
ukb-a-248	rs6682438	1	33784146	C	T	0.673601	0.01346	0.00256133	1.48047e-07	336107	BMI
ukb-a-248	rs4652839	1	33784929	G	C	0.673607	0.0134861	0.00256136	1.40107e-07	336107	BMI
ukb-a-248	rs5861	1	33789520	A	C	0.673583	0.0134522	0.00256077	1.49579e-07	336107	BMI
ukb-a-248	rs1130804	1	33789588	C	T	0.673584	0.013448	0.00256081	1.51001e-07	336107	BMI
ukb-a-248	rs10914684	1	33795572	A	G	0.324599	-0.0134141	0.00256498	1.69883e-07	336107	BMI
ukb-a-248	rs10914685	1	33795590	T	A	0.326613	-0.013301	0.00256036	2.0488e-07	336107	BMI
ukb-a-248	rs7513015	1	33799264	T	G	0.673467	0.0132751	0.00256009	2.1568e-07	336107	BMI
ukb-a-248	rs55745410	1	33802817	G	A	0.354285	-0.0128944	0.00252597	3.31452e-07	336107	BMI
ukb-a-248	rs4564102	1	33806556	A	G	0.673467	0.0131917	0.00256014	2.56838e-07	336107	BMI
ukb-a-248	rs4653069	1	33810187	G	A	0.67349	0.0131949	0.00256	2.54759e-07	336107	BMI
ukb-a-248	rs61801971	1	33815699	T	A	0.327502	-0.013094	0.00255795	3.0744e-07	336107	BMI
ukb-a-248	rs12044012	1	33816726	A	G	0.322425	-0.0134332	0.00257396	1.80086e-07	336107	BMI
ukb-a-248	rs4652856	1	33818414	T	C	0.672524	0.0132001	0.00255762	2.45641e-07	336107	BMI
ukb-a-248	rs4653081	1	33819830	C	A	0.672483	0.0131001	0.00255767	3.0267e-07	336107	BMI
ukb-a-248	rs4653083	1	33821807	C	T	0.672502	0.0131306	0.00255776	2.84348e-07	336107	BMI
ukb-a-248	rs6678247	1	33823269	C	T	0.672533	0.0131518	0.00255774	2.72013e-07	336107	BMI
ukb-a-248	rs6680310	1	33828259	A	C	0.327485	-0.0130555	0.00255946	3.38291e-07	336107	BMI
ukb-a-248	rs6703787	1	33828260	A	G	0.672493	0.0130272	0.00255984	3.60048e-07	336107	BMI
ukb-a-248	rs4653095	1	33828834	T	C	0.67263	0.0130963	0.00255827	3.06959e-07	336107	BMI
ukb-a-248	rs6675264	1	33831834	T	C	0.672635	0.0130953	0.00255822	3.07461e-07	336107	BMI
ukb-a-248	rs6425816	1	33832865	G	A	0.672635	0.0131031	0.00255822	3.02531e-07	336107	BMI
ukb-a-248	rs4653111	1	33834455	G	A	0.662455	0.0130261	0.00254221	2.99392e-07	336107	BMI
ukb-a-248	rs7545416	1	33836796	G	C	0.672591	0.0131451	0.00255789	2.7628e-07	336107	BMI
ukb-a-248	rs58107686	1	33837334	A	C	0.328348	-0.0131648	0.00255718	2.63215e-07	336107	BMI
ukb-a-248	rs10737369	1	33841352	C	A	0.673105	0.0132198	0.00255953	2.40663e-07	336107	BMI
ukb-a-248	rs4233201	1	33842053	C	T	0.67292	0.0132257	0.00255938	2.37334e-07	336107	BMI
ukb-a-248	rs4653117	1	33842269	C	T	0.672959	0.0132161	0.00255912	2.41474e-07	336107	BMI
ukb-a-248	rs10798943	1	33842735	T	C	0.672484	0.0131415	0.0025578	2.78112e-07	336107	BMI
ukb-a-248	rs4652870	1	33847740	G	T	0.672455	0.0131546	0.00255767	2.70265e-07	336107	BMI
ukb-a-248	rs4233202	1	33850566	G	C	0.672453	0.0131524	0.00255768	2.715e-07	336107	BMI
ukb-a-248	rs17474856	1	33851782	G	A	0.327534	-0.0131693	0.00255782	2.62525e-07	336107	BMI
ukb-a-248	rs12039069	1	33854013	T	C	0.327534	-0.0131716	0.00255781	2.61234e-07	336107	BMI
ukb-a-248	rs942485	1	33855823	C	T	0.672477	0.0131531	0.00255772	2.71256e-07	336107	BMI
ukb-a-248	rs2763038	1	33857960	G	T	0.67246	0.0131546	0.00255768	2.70253e-07	336107	BMI
ukb-a-248	rs2247959	1	33859739	T	C	0.672496	0.0131189	0.00255782	2.91588e-07	336107	BMI
ukb-a-248	rs4652871	1	33862517	G	A	0.672506	0.0130933	0.00255816	3.08546e-07	336107	BMI
ukb-a-248	rs1072585	1	33866234	C	A	0.672573	0.0131384	0.00255851	2.82027e-07	336107	BMI
ukb-a-248	rs4652874	1	33868274	T	C	0.672563	0.013162	0.00255837	2.6812e-07	336107	BMI
ukb-a-248	rs4653125	1	33870572	C	T	0.672566	0.013165	0.00255849	2.66815e-07	336107	BMI
ukb-a-248	rs6686641	1	33877456	C	G	0.672578	0.0131436	0.00255859	2.79216e-07	336107	BMI
ukb-a-248	rs6675663	1	33877691	C	A	0.672542	0.0131312	0.00255846	2.86148e-07	336107	BMI
ukb-a-248	rs6677391	1	33882668	C	T	0.672584	0.0131419	0.00255849	2.79956e-07	336107	BMI
ukb-a-248	rs10753283	1	33883243	G	A	0.672584	0.01314	0.00255851	2.81132e-07	336107	BMI
ukb-a-248	rs4652880	1	33884825	T	C	0.672584	0.0131418	0.00255852	2.80085e-07	336107	BMI
ukb-a-248	rs4653132	1	33885249	C	T	0.672535	0.0131796	0.00255839	2.58553e-07	336107	BMI
ukb-a-248	rs10914705	1	33886432	G	A	0.674523	0.0133276	0.00256295	1.99297e-07	336107	BMI
ukb-a-248	rs1324480	1	33887760	C	T	0.672551	0.013174	0.00255849	2.61867e-07	336107	BMI
ukb-a-248	rs1998624	1	33891149	A	G	0.672401	0.0130148	0.00255849	3.6415e-07	336107	BMI
ukb-a-248	rs1324481	1	33892964	G	T	0.682671	0.0130738	0.00258431	4.21832e-07	336107	BMI
ukb-a-248	rs1324476	1	33897244	A	T	0.643495	0.0124746	0.00250676	6.48157e-07	336107	BMI
ukb-a-248	rs7549079	1	33899167	C	T	0.643503	0.0124534	0.00250671	6.76737e-07	336107	BMI
ukb-a-248	rs10798948	1	33899702	C	T	0.643452	0.0124984	0.0025066	6.16098e-07	336107	BMI
ukb-a-248	rs7514230	1	33903005	T	A	0.643488	0.0124654	0.002507	6.62125e-07	336107	BMI
ukb-a-248	rs4291465	1	33903485	T	G	0.643488	0.0124662	0.00250699	6.61043e-07	336107	BMI
ukb-a-248	rs4518860	1	33903557	C	T	0.643488	0.0124567	0.00250705	6.74373e-07	336107	BMI
ukb-a-248	rs10798949	1	33907179	C	T	0.643435	0.0124517	0.0025072	6.8248e-07	336107	BMI
ukb-a-248	rs6425819	1	33909508	G	A	0.642486	0.0123718	0.00250837	8.13486e-07	336107	BMI
ukb-a-248	rs2336240	1	33915751	C	T	0.641157	0.011835	0.00253787	3.11215e-06	336107	BMI
ukb-a-248	rs6425839	1	34262167	T	G	0.510147	-0.0110444	0.00242173	5.10399e-06	336107	BMI
ukb-a-248	rs7516508	1	34262334	A	T	0.511077	-0.0109795	0.00242212	5.81661e-06	336107	BMI
ukb-a-248	rs10914781	1	34262925	C	T	0.51155	-0.0107859	0.00242516	8.6896e-06	336107	BMI
ukb-a-248	rs12140643	1	34264469	T	C	0.508661	-0.01104	0.00241895	5.02146e-06	336107	BMI
ukb-a-248	rs12737807	1	34265384	A	C	0.509926	-0.0109306	0.00241762	6.15035e-06	336107	BMI
ukb-a-248	rs10914782	1	34267945	C	T	0.516308	-0.0108191	0.00241384	7.39316e-06	336107	BMI
ukb-a-248	rs7512146	1	34283008	T	G	0.506441	-0.0106444	0.00240158	9.32846e-06	336107	BMI
ukb-a-248	rs3856130	1	34288514	T	C	0.506512	-0.0107626	0.00240122	7.39265e-06	336107	BMI
ukb-a-248	rs10914787	1	34293097	A	G	0.4754	-0.0109162	0.0024172	6.3026e-06	336107	BMI
ukb-a-248	rs2180744	1	34293885	T	C	0.475485	-0.0110241	0.002416	5.0458e-06	336107	BMI
ukb-a-248	rs34573636	1	34302673	C	A	0.475888	-0.0111708	0.00241577	3.76366e-06	336107	BMI
ukb-a-248	rs12124016	1	34305020	A	G	0.486847	-0.0107992	0.00241188	7.55475e-06	336107	BMI
ukb-a-248	rs1884979	1	34305358	C	T	0.487058	-0.0106588	0.00241149	9.87279e-06	336107	BMI
ukb-a-248	rs1884981	1	34306177	A	G	0.485587	-0.0106797	0.0024132	9.62299e-06	336107	BMI
ukb-a-248	rs10914800	1	34308163	C	T	0.490086	-0.0106923	0.00241318	9.39269e-06	336107	BMI
ukb-a-248	rs10158780	1	34316419	G	A	0.742129	-0.0123629	0.0027666	7.87426e-06	336107	BMI
ukb-a-248	rs11587439	1	34316740	T	C	0.739522	-0.0125655	0.00275921	5.26502e-06	336107	BMI
ukb-a-248	rs4653354	1	34336141	G	A	0.754452	-0.0126284	0.00280223	6.59113e-06	336107	BMI
ukb-a-248	rs4653355	1	34342339	C	T	0.759922	-0.0125289	0.00282094	8.94046e-06	336107	BMI
ukb-a-248	rs1321628	1	34342748	G	C	0.755812	-0.0126918	0.00280434	6.01963e-06	336107	BMI
ukb-a-248	rs4653358	1	34349815	A	C	0.756564	-0.0126466	0.00282178	7.40423e-06	336107	BMI
ukb-a-248	rs720211	1	34571144	C	T	0.408544	-0.0111632	0.00244774	5.10199e-06	336107	BMI
ukb-a-248	rs720212	1	34571206	T	C	0.408539	-0.0111759	0.0024477	4.97622e-06	336107	BMI
ukb-a-248	rs2053218	1	34571380	C	T	0.392165	-0.01118	0.00246516	5.75732e-06	336107	BMI
ukb-a-248	rs2053217	1	34571671	G	T	0.409536	-0.0111763	0.002446	4.89711e-06	336107	BMI
ukb-a-248	rs10914863	1	34572165	T	A	0.409527	-0.0111879	0.00244609	4.79115e-06	336107	BMI
ukb-a-248	rs989277	1	34573771	T	C	0.590098	0.0112018	0.00244561	4.64366e-06	336107	BMI
ukb-a-248	rs1382599	1	34574611	G	C	0.391964	-0.0112182	0.00246394	5.292e-06	336107	BMI
ukb-a-248	rs1382600	1	34574691	T	C	0.389475	-0.0114261	0.00246717	3.6358e-06	336107	BMI
ukb-a-248	rs7548253	1	34575503	A	G	0.391889	-0.0112008	0.00246444	5.49642e-06	336107	BMI
ukb-a-248	rs771119	1	34578613	G	A	0.391972	-0.0112138	0.00246353	5.31716e-06	336107	BMI
ukb-a-248	rs771121	1	34579734	G	A	0.391978	-0.0112074	0.00246343	5.37923e-06	336107	BMI
ukb-a-248	rs705218	1	34580636	G	A	0.391978	-0.0112164	0.00246338	5.28384e-06	336107	BMI
ukb-a-248	rs770872	1	34580975	C	T	0.391975	-0.0112026	0.00246336	5.42588e-06	336107	BMI
ukb-a-248	rs705217	1	34581472	G	T	0.368595	-0.0129206	0.00249788	2.30946e-07	336107	BMI
ukb-a-248	rs705216	1	34581991	G	A	0.391973	-0.0112072	0.00246325	5.37217e-06	336107	BMI
ukb-a-248	rs1065965	1	34582632	G	A	0.39197	-0.0112143	0.0024632	5.29724e-06	336107	BMI
ukb-a-248	rs1068683	1	34583375	T	A	0.391976	-0.0112026	0.00246313	5.41452e-06	336107	BMI
ukb-a-248	rs10914867	1	34584340	C	A	0.391975	-0.0112035	0.00246303	5.40045e-06	336107	BMI
ukb-a-248	rs12031634	1	34584393	A	G	0.29869	-0.0158702	0.00264083	1.86226e-09	336107	BMI
ukb-a-248	rs1065963	1	34584551	C	T	0.391984	-0.0112125	0.00246298	5.30493e-06	336107	BMI
ukb-a-248	rs1065964	1	34584665	C	T	0.39199	-0.0112132	0.00246292	5.29493e-06	336107	BMI
ukb-a-248	rs705215	1	34585928	T	C	0.391979	-0.0112001	0.00246288	5.42863e-06	336107	BMI
ukb-a-248	rs704153	1	34586923	C	G	0.391991	-0.0112185	0.00246248	5.22144e-06	336107	BMI
ukb-a-248	rs705214	1	34587297	G	A	0.391988	-0.0112186	0.00246239	5.21603e-06	336107	BMI
ukb-a-248	rs705213	1	34588963	A	G	0.391871	-0.0112675	0.00246141	4.70316e-06	336107	BMI
ukb-a-248	rs6696517	1	34589863	T	A	0.391874	-0.011274	0.00246121	4.63703e-06	336107	BMI
ukb-a-248	rs7551876	1	34590179	G	T	0.59008	0.0111859	0.00244219	4.64547e-06	336107	BMI
ukb-a-248	rs7551988	1	34590285	C	T	0.391877	-0.011254	0.00246118	4.81881e-06	336107	BMI
ukb-a-248	rs6425875	1	34590362	T	C	0.391871	-0.0112531	0.00246116	4.82659e-06	336107	BMI
ukb-a-248	rs9425906	1	34590670	T	C	0.391874	-0.0112309	0.00246096	5.02933e-06	336107	BMI
ukb-a-248	rs9425907	1	34590706	G	A	0.391877	-0.0112316	0.00246096	5.02262e-06	336107	BMI
ukb-a-248	rs1771383	1	34592020	C	T	0.391878	-0.0112215	0.00246066	5.10834e-06	336107	BMI
ukb-a-248	rs947065	1	34592094	T	C	0.391844	-0.0111966	0.0024608	5.3671e-06	336107	BMI
ukb-a-248	rs1771381	1	34592667	A	C	0.391819	-0.0112478	0.00246098	4.86855e-06	336107	BMI
ukb-a-248	rs1677745	1	34592698	G	A	0.39184	-0.0111955	0.00246065	5.37155e-06	336107	BMI
ukb-a-248	rs9425996	1	34593856	C	T	0.392079	-0.0111875	0.00246013	5.43013e-06	336107	BMI
ukb-a-248	rs9425997	1	34594240	C	T	0.391902	-0.011127	0.00245989	6.08808e-06	336107	BMI
ukb-a-248	rs2359102	1	34594981	G	A	0.391904	-0.0111179	0.00245974	6.18757e-06	336107	BMI
ukb-a-248	rs4653392	1	34595736	T	C	0.38923	-0.0114285	0.00246253	3.46937e-06	336107	BMI
ukb-a-248	rs10914869	1	34596068	G	A	0.391923	-0.0111434	0.00245932	5.8703e-06	336107	BMI
ukb-a-248	rs2994600	1	34599997	A	T	0.404719	-0.0109775	0.00245183	7.56275e-06	336107	BMI
ukb-a-248	rs12046143	1	34602386	G	C	0.404596	-0.0111137	0.00245545	6.00994e-06	336107	BMI
ukb-a-248	rs10914875	1	34602485	T	G	0.407436	-0.0108551	0.00245285	9.62565e-06	336107	BMI
ukb-a-248	rs9426000	1	34602550	T	C	0.574616	0.0108501	0.00243741	8.52982e-06	336107	BMI
ukb-a-248	rs9426002	1	34602831	A	G	0.404583	-0.0110986	0.00245711	6.2761e-06	336107	BMI
ukb-a-248	rs9426003	1	34602870	A	G	0.298829	-0.0154937	0.00264208	4.51638e-09	336107	BMI
ukb-a-248	rs771141	1	34612026	A	C	0.407273	-0.0110781	0.00244665	5.96074e-06	336107	BMI
ukb-a-248	rs771138	1	34613986	T	C	0.407169	-0.011143	0.00244775	5.30701e-06	336107	BMI
ukb-a-248	rs771136	1	34614598	G	C	0.407006	-0.0111478	0.00244901	5.31606e-06	336107	BMI
ukb-a-248	rs771134	1	34615054	A	G	0.407178	-0.0113104	0.00245247	3.99301e-06	336107	BMI
ukb-a-248	rs11808745	1	34931367	T	G	0.216028	-0.0135787	0.00292069	3.33434e-06	336107	BMI
ukb-a-248	rs12130251	1	34931856	G	A	0.217452	-0.0135521	0.00291407	3.31162e-06	336107	BMI
ukb-a-248	rs7549758	1	34935035	T	C	0.215678	-0.0136445	0.00292465	3.08205e-06	336107	BMI
ukb-a-248	rs11586990	1	34939339	G	A	0.225459	-0.0129683	0.00287023	6.23893e-06	336107	BMI
ukb-a-248	rs1466423	1	38593771	T	C	0.401308	-0.0112205	0.00245053	4.67843e-06	336107	BMI
ukb-a-248	rs1755301	1	38766992	A	G	0.428492	0.0112606	0.00244652	4.17177e-06	336107	BMI
ukb-a-248	rs1034089	1	38767104	C	T	0.428887	0.0113084	0.00244626	3.7887e-06	336107	BMI
ukb-a-248	rs1620189	1	38768099	T	C	0.428453	0.0112846	0.0024463	3.97155e-06	336107	BMI
ukb-a-248	rs1778035	1	38778148	A	C	0.432997	0.0109763	0.00244176	6.9512e-06	336107	BMI
ukb-a-248	rs1576425	1	38781318	T	G	0.432049	0.0108694	0.00244197	8.54732e-06	336107	BMI
ukb-a-248	rs1799687	1	38782385	G	A	0.43329	0.0109087	0.00244092	7.85851e-06	336107	BMI
ukb-a-248	rs1778034	1	38783220	T	A	0.433203	0.0110043	0.00244066	6.52319e-06	336107	BMI
ukb-a-248	rs12119592	1	38797691	A	G	0.445927	0.0109019	0.00241749	6.49756e-06	336107	BMI
ukb-a-248	rs12129357	1	38802847	T	A	0.446136	0.0109983	0.00241702	5.35735e-06	336107	BMI
ukb-a-248	rs12129127	1	38807550	C	T	0.446014	0.010905	0.00241745	6.45535e-06	336107	BMI
ukb-a-248	rs12131971	1	38809580	C	T	0.446278	0.0109774	0.00241597	5.53006e-06	336107	BMI
ukb-a-248	rs34598252	1	38810219	G	A	0.446226	0.0109533	0.00241658	5.82962e-06	336107	BMI
ukb-a-248	rs7546735	1	39550621	C	T	0.276094	0.0122844	0.00268909	4.92028e-06	336107	BMI
ukb-a-248	rs72634501	1	39551488	C	T	0.236845	0.0169961	0.00286318	2.9222e-09	336107	BMI
ukb-a-248	rs72634502	1	39552963	T	C	0.226879	0.0177809	0.00289851	8.55283e-10	336107	BMI
ukb-a-248	rs147860177	1	39554034	G	T	0.231501	0.0179524	0.00287614	4.32982e-10	336107	BMI
ukb-a-248	rs112646560	1	39560250	T	C	0.217529	0.0192237	0.00293669	5.91698e-11	336107	BMI
ukb-a-248	rs112566467	1	39562627	T	C	0.213344	0.0198545	0.00295417	1.80967e-11	336107	BMI
ukb-a-248	rs113603865	1	39564930	T	C	0.212428	0.0197498	0.00295729	2.41991e-11	336107	BMI
ukb-a-248	rs141752713	1	39566766	T	C	0.240125	0.0163761	0.00283901	8.01733e-09	336107	BMI
ukb-a-248	rs2282231	1	39569571	T	C	0.2126	0.0191375	0.00294717	8.39847e-11	336107	BMI
ukb-a-248	rs13374459	1	39571211	C	T	0.414315	0.0114658	0.00244215	2.66766e-06	336107	BMI
ukb-a-248	rs72660086	1	39571992	G	T	0.211513	0.019249	0.00295065	6.87227e-11	336107	BMI
ukb-a-248	rs7555014	1	39573219	A	C	0.0879584	0.0211373	0.00431996	9.93848e-07	336107	BMI
ukb-a-248	rs2036465	1	39575982	C	A	0.791324	-0.0179288	0.00295928	1.37537e-09	336107	BMI
ukb-a-248	rs67637163	1	39576621	G	T	0.207928	0.0182642	0.00296176	6.98281e-10	336107	BMI
ukb-a-248	rs4660165	1	39578532	G	A	0.207679	0.018215	0.0029637	7.9539e-10	336107	BMI
ukb-a-248	rs4660416	1	39578986	G	A	0.207612	0.0182536	0.00296456	7.4085e-10	336107	BMI
ukb-a-248	rs6684217	1	39587278	T	C	0.723774	-0.0128987	0.00269633	1.72092e-06	336107	BMI
ukb-a-248	rs112205225	1	39587388	C	A	0.21537	0.0179925	0.0029279	7.99613e-10	336107	BMI
ukb-a-248	rs7555609	1	39588967	C	T	0.724108	-0.0128264	0.00269399	1.92597e-06	336107	BMI
ukb-a-248	rs1472662	1	39590409	T	G	0.213533	0.0176619	0.00293727	1.82268e-09	336107	BMI
ukb-a-248	rs4660443	1	39591779	T	C	0.215346	0.0179819	0.00292684	8.06566e-10	336107	BMI
ukb-a-248	rs67916282	1	39602755	A	T	0.215536	0.0179755	0.00292512	7.99411e-10	336107	BMI
ukb-a-248	rs4660475	1	39612240	G	A	0.215432	0.0178405	0.00292448	1.05908e-09	336107	BMI
ukb-a-248	rs590214	1	39612493	G	A	0.260809	0.0130452	0.002739	1.91038e-06	336107	BMI
ukb-a-248	rs66848709	1	39612557	C	T	0.216518	0.0177703	0.00292202	1.19193e-09	336107	BMI
ukb-a-248	rs67452844	1	39616282	G	A	0.240447	0.0146965	0.00281597	1.80011e-07	336107	BMI
ukb-a-248	rs67062906	1	39616690	G	C	0.213619	0.0175267	0.00293469	2.3425e-09	336107	BMI
ukb-a-248	rs67408364	1	39618556	G	A	0.214522	0.016828	0.0029325	9.56313e-09	336107	BMI
ukb-a-248	rs67758468	1	39622588	G	A	0.237001	0.0147663	0.00282848	1.78464e-07	336107	BMI
ukb-a-248	rs143026914	1	39628880	A	G	0.0921118	0.0223806	0.00422007	1.1376e-07	336107	BMI
ukb-a-248	rs66531516	1	39629062	A	G	0.210485	0.0176456	0.00294997	2.21121e-09	336107	BMI
ukb-a-248	rs661316	1	39631297	A	G	0.255142	0.0127749	0.00275788	3.62043e-06	336107	BMI
ukb-a-248	rs1537817	1	39639653	T	C	0.210257	0.0178337	0.00294999	1.49231e-09	336107	BMI
ukb-a-248	rs1126313	1	39639744	A	C	0.210254	0.0178474	0.00295001	1.45054e-09	336107	BMI
ukb-a-248	rs16825887	1	39643382	A	G	0.210139	0.0177094	0.0029495	1.92478e-09	336107	BMI
ukb-a-248	rs2455648	1	39643712	T	C	0.255469	0.0128111	0.00275662	3.36264e-06	336107	BMI
ukb-a-248	rs112672438	1	39646787	T	C	0.210262	0.0178111	0.00294901	1.54575e-09	336107	BMI
ukb-a-248	rs112824904	1	39647620	T	C	0.210594	0.0177956	0.00294817	1.58008e-09	336107	BMI
ukb-a-248	rs16825921	1	39649198	T	A	0.210597	0.017808	0.00294814	1.53872e-09	336107	BMI
ukb-a-248	rs2484133	1	39653994	C	T	0.255834	0.0128201	0.00275545	3.27884e-06	336107	BMI
ukb-a-248	rs57214150	1	39654372	C	G	0.208564	0.0174582	0.00296112	3.73216e-09	336107	BMI
ukb-a-248	rs16825939	1	39662508	A	G	0.210337	0.0177859	0.00295011	1.65249e-09	336107	BMI
ukb-a-248	rs16825942	1	39662618	A	G	0.209569	0.0178145	0.00295513	1.65825e-09	336107	BMI
ukb-a-248	rs67020650	1	39668015	C	T	0.210273	0.0178277	0.00294915	1.49534e-09	336107	BMI
ukb-a-248	rs72637904	1	39668682	T	C	0.165537	0.0201042	0.00324349	5.71294e-10	336107	BMI
ukb-a-248	rs72661925	1	39669537	A	T	0.21066	0.0177931	0.00294804	1.58555e-09	336107	BMI
ukb-a-248	rs17491275	1	39672545	G	T	0.163104	0.0208509	0.0032991	2.61601e-10	336107	BMI
ukb-a-248	rs72661927	1	39675322	G	A	0.210214	0.0178545	0.00294927	1.41557e-09	336107	BMI
ukb-a-248	rs4660543	1	39678990	G	A	0.210481	0.0174548	0.00294829	3.21662e-09	336107	BMI
ukb-a-248	rs4660546	1	39679402	C	T	0.210505	0.0174302	0.00294817	3.37894e-09	336107	BMI
ukb-a-248	rs72637905	1	39683298	T	C	0.210134	0.0178044	0.00294996	1.58657e-09	336107	BMI
ukb-a-248	rs683583	1	39684550	T	C	0.954168	0.0295216	0.00576168	2.9964e-07	336107	BMI
ukb-a-248	rs145863291	1	39684641	T	C	0.0315748	-0.0386201	0.00690398	2.22218e-08	336107	BMI
ukb-a-248	rs112139327	1	39686210	C	A	0.210131	0.0177965	0.00295006	1.61533e-09	336107	BMI
ukb-a-248	rs2036463	1	39688075	A	G	0.210076	0.0177523	0.00295019	1.77509e-09	336107	BMI
ukb-a-248	rs2036464	1	39688242	G	A	0.210076	0.0177533	0.00295018	1.77076e-09	336107	BMI
ukb-a-248	rs905381	1	39688552	G	T	0.210176	0.0178756	0.00295001	1.36675e-09	336107	BMI
ukb-a-248	rs549393	1	39689224	C	T	0.954211	0.0297326	0.00575383	2.37454e-07	336107	BMI
ukb-a-248	rs111701080	1	39694518	T	G	0.210139	0.0178035	0.00294999	1.59019e-09	336107	BMI
ukb-a-248	rs2254542	1	39703114	A	C	0.0459506	-0.0299302	0.0057427	1.87068e-07	336107	BMI
ukb-a-248	rs2254449	1	39703820	A	G	0.0459491	-0.0299444	0.00574272	1.84595e-07	336107	BMI
ukb-a-248	rs16837533	1	39703847	A	G	0.166012	0.0201249	0.00323775	5.11552e-10	336107	BMI
ukb-a-248	rs142326869	1	39704868	A	G	0.0421606	-0.0324451	0.00597904	5.75149e-08	336107	BMI
ukb-a-248	rs1537819	1	39705685	A	G	0.0459506	-0.0299298	0.00574269	1.8712e-07	336107	BMI
ukb-a-248	rs3120279	1	39705998	T	C	0.0459506	-0.0299296	0.00574269	1.87163e-07	336107	BMI
ukb-a-248	rs3121892	1	39706008	A	G	0.0459506	-0.0299414	0.00574269	1.85097e-07	336107	BMI
ukb-a-248	rs2484759	1	39706960	G	A	0.0460084	-0.0297737	0.00573866	2.12378e-07	336107	BMI
ukb-a-248	rs72637906	1	39708302	A	G	0.210229	0.0177515	0.00294988	1.77105e-09	336107	BMI
ukb-a-248	rs67886352	1	39708703	A	G	0.210229	0.0177514	0.00294988	1.77137e-09	336107	BMI
ukb-a-248	rs2805584	1	39709289	A	G	0.0459491	-0.0299441	0.00574269	1.84621e-07	336107	BMI
ukb-a-248	rs2490947	1	39709299	C	T	0.0460099	-0.0298032	0.00573841	2.06348e-07	336107	BMI
ukb-a-248	rs2784634	1	39709923	T	C	0.0459476	-0.0298883	0.00574311	1.9494e-07	336107	BMI
ukb-a-248	rs11806093	1	39710310	T	C	0.0459491	-0.0298769	0.00574302	1.96952e-07	336107	BMI
ukb-a-248	rs60323161	1	39710459	C	T	0.210293	0.0177996	0.00294974	1.59827e-09	336107	BMI
ukb-a-248	rs66727439	1	39711930	T	C	0.21022	0.0177713	0.00294998	1.70122e-09	336107	BMI
ukb-a-248	rs1970232	1	39713469	T	C	0.0460084	-0.0297771	0.00573784	2.10873e-07	336107	BMI
ukb-a-248	rs111254532	1	39713648	C	T	0.210211	0.017746	0.00294975	1.78838e-09	336107	BMI
ukb-a-248	rs16826000	1	39713860	T	G	0.210211	0.0177407	0.00294969	1.80709e-09	336107	BMI
ukb-a-248	rs1118139	1	39714772	G	A	0.0460188	-0.0297618	0.00573503	2.11004e-07	336107	BMI
ukb-a-248	rs16826009	1	39716902	G	A	0.210211	0.0177435	0.00294957	1.79382e-09	336107	BMI
ukb-a-248	rs2484755	1	39719072	T	C	0.0460099	-0.0297581	0.00573614	2.12892e-07	336107	BMI
ukb-a-248	rs16826012	1	39719519	C	T	0.166098	0.0203437	0.00323662	3.2725e-10	336107	BMI
ukb-a-248	rs66880209	1	39719812	A	G	0.166067	0.0203073	0.00323658	3.51649e-10	336107	BMI
ukb-a-248	rs4660208	1	39722214	G	A	0.210325	0.0178976	0.00295019	1.30804e-09	336107	BMI
ukb-a-248	rs2265408	1	39723075	T	C	0.744363	-0.0128815	0.00275661	2.9703e-06	336107	BMI
ukb-a-248	rs2246257	1	39726182	A	G	0.744093	-0.0126618	0.00276103	4.5222e-06	336107	BMI
ukb-a-248	rs1889830	1	39730172	G	A	0.745196	-0.012375	0.00275881	7.27294e-06	336107	BMI
ukb-a-248	rs4660214	1	39731550	C	T	0.21025	0.0174019	0.00294967	3.64712e-09	336107	BMI
ukb-a-248	rs4660603	1	39736334	G	C	0.21128	0.0175927	0.00294341	2.27541e-09	336107	BMI
ukb-a-248	rs945465	1	39739058	G	A	0.0458661	-0.0304698	0.00574231	1.12008e-07	336107	BMI
ukb-a-248	rs1537816	1	39740257	A	G	0.0459239	-0.0303305	0.0057396	1.26177e-07	336107	BMI
ukb-a-248	rs2252890	1	39741267	A	G	0.0458676	-0.0304905	0.00574228	1.09802e-07	336107	BMI
ukb-a-248	rs2252538	1	39743929	A	G	0.0458676	-0.0304859	0.00574219	1.10238e-07	336107	BMI
ukb-a-248	rs2252049	1	39747639	G	A	0.0459313	-0.0303926	0.00573784	1.17877e-07	336107	BMI
ukb-a-248	rs3818806	1	39748271	A	G	0.211176	0.0175621	0.00294385	2.43854e-09	336107	BMI
ukb-a-248	rs2484751	1	39748539	A	C	0.743943	-0.0125829	0.00275379	4.89486e-06	336107	BMI
ukb-a-248	rs41270799	1	39748662	A	G	0.211221	0.0174528	0.00294361	3.05007e-09	336107	BMI
ukb-a-248	rs16826036	1	39757799	C	G	0.211045	0.017437	0.00294542	3.22166e-09	336107	BMI
ukb-a-248	rs16826038	1	39758634	A	G	0.211047	0.0174318	0.00294495	3.23773e-09	336107	BMI
ukb-a-248	rs2484749	1	39758955	G	A	0.74427	-0.0126427	0.00275524	4.46416e-06	336107	BMI
ukb-a-248	rs111797516	1	39762203	G	A	0.211042	0.0174449	0.00294544	3.17022e-09	336107	BMI
ukb-a-248	rs61782157	1	39762889	T	C	0.211018	0.0177743	0.00294611	1.60953e-09	336107	BMI
ukb-a-248	rs41270803	1	39766041	G	A	0.211288	0.0176733	0.00294423	1.94281e-09	336107	BMI
ukb-a-248	rs9439001	1	39766403	G	A	0.0456036	-0.0299545	0.00577246	2.1131e-07	336107	BMI
ukb-a-248	rs2490952	1	39767943	C	T	0.0459076	-0.0302813	0.00573774	1.30991e-07	336107	BMI
ukb-a-248	rs61783376	1	39769000	C	T	0.211169	0.0175073	0.00294428	2.74701e-09	336107	BMI
ukb-a-248	rs945466	1	39769342	A	G	0.0459106	-0.0303839	0.00573919	1.19666e-07	336107	BMI
ukb-a-248	rs4660636	1	39770227	C	T	0.211159	0.0175334	0.0029443	2.60256e-09	336107	BMI
ukb-a-248	rs4660637	1	39770278	T	C	0.211172	0.017537	0.00294416	2.57881e-09	336107	BMI
ukb-a-248	rs3121897	1	39771661	C	A	0.0459002	-0.0303352	0.00573914	1.2532e-07	336107	BMI
ukb-a-248	rs75505690	1	39774937	G	T	0.0458453	-0.0304532	0.00574295	1.14164e-07	336107	BMI
ukb-a-248	rs61783378	1	39777159	A	G	0.211943	0.0171451	0.00294484	5.81661e-09	336107	BMI
ukb-a-248	rs77086991	1	39780302	G	C	0.0417661	-0.0314005	0.00609377	2.56649e-07	336107	BMI
ukb-a-248	rs72661956	1	39784888	C	G	0.165349	0.0193129	0.00323891	2.48262e-09	336107	BMI
ukb-a-248	rs79668525	1	39788761	G	C	0.046308	-0.0292341	0.00571201	3.08951e-07	336107	BMI
ukb-a-248	rs78389073	1	39790723	T	A	0.0463154	-0.029307	0.00571211	2.88862e-07	336107	BMI
ukb-a-248	rs16826068	1	39791876	C	G	0.165576	0.0194845	0.0032377	1.76746e-09	336107	BMI
ukb-a-248	rs75120007	1	39793691	C	T	0.0463406	-0.0293329	0.00571057	2.79917e-07	336107	BMI
ukb-a-248	rs16826069	1	39797055	G	A	0.213952	0.0173288	0.00293004	3.33803e-09	336107	BMI
ukb-a-248	rs75770915	1	39799912	T	C	0.0463599	-0.0288091	0.00570906	4.5091e-07	336107	BMI
ukb-a-248	rs41270807	1	39801815	C	A	0.21191	0.0174986	0.00294169	2.70919e-09	336107	BMI
ukb-a-248	rs3121888	1	39803439	T	G	0.950471	0.0275875	0.00553567	6.24439e-07	336107	BMI
ukb-a-248	rs113149147	1	39803451	G	T	0.0467765	-0.0279695	0.00569824	9.18417e-07	336107	BMI
ukb-a-248	rs4660669	1	39807458	C	A	0.743229	-0.0122765	0.00275486	8.34123e-06	336107	BMI
ukb-a-248	rs112323105	1	39808347	C	T	0.0463035	-0.0293017	0.00571306	2.91588e-07	336107	BMI
ukb-a-248	rs11807898	1	39810341	G	T	0.0463495	-0.0295824	0.00571	2.21065e-07	336107	BMI
ukb-a-248	rs111623477	1	39811205	T	C	0.167756	0.0182319	0.00322599	1.59126e-08	336107	BMI
ukb-a-248	rs16826087	1	39812518	T	C	0.21212	0.0170809	0.0029431	6.49262e-09	336107	BMI
ukb-a-248	rs75075907	1	39813277	T	C	0.0459343	-0.0298703	0.00574136	1.96576e-07	336107	BMI
ukb-a-248	rs3754346	1	39814960	T	C	0.211282	0.0173796	0.00294468	3.59393e-09	336107	BMI
ukb-a-248	rs16826093	1	39815143	A	T	0.211246	0.0173815	0.00294482	3.58575e-09	336107	BMI
ukb-a-248	rs41270811	1	39815344	A	G	0.211245	0.0173846	0.00294483	3.56353e-09	336107	BMI
ukb-a-248	rs61779274	1	39816941	G	C	0.211451	0.0173061	0.00294335	4.11339e-09	336107	BMI
ukb-a-248	rs78707186	1	39817222	A	G	0.0451825	-0.0294067	0.00585672	5.14257e-07	336107	BMI
ukb-a-248	rs17264671	1	39818052	C	A	0.21146	0.0173034	0.00294329	4.13304e-09	336107	BMI
ukb-a-248	rs4660690	1	39819503	A	G	0.21183	0.0170299	0.00294439	7.30802e-09	336107	BMI
ukb-a-248	rs61779275	1	39820310	T	C	0.212351	0.0173196	0.00294212	3.94176e-09	336107	BMI
ukb-a-248	rs61779276	1	39825438	T	C	0.211142	0.0173389	0.00294527	3.93577e-09	336107	BMI
ukb-a-248	rs111917059	1	39825477	G	C	0.045964	-0.0295512	0.00573344	2.54877e-07	336107	BMI
ukb-a-248	rs143383087	1	39830341	C	T	0.0452448	-0.0304614	0.00584769	1.89837e-07	336107	BMI
ukb-a-248	rs112320204	1	39830932	A	T	0.0459788	-0.0298208	0.0057321	1.9682e-07	336107	BMI
ukb-a-248	rs72661961	1	39831768	G	A	0.211518	0.0174584	0.0029422	2.96299e-09	336107	BMI
ukb-a-248	rs144206004	1	39832435	T	C	0.0314992	-0.0399353	0.00690072	7.16688e-09	336107	BMI
ukb-a-248	rs61779277	1	39833535	A	G	0.211513	0.0174625	0.00294226	2.93995e-09	336107	BMI
ukb-a-248	rs61779278	1	39834617	G	A	0.211515	0.0174677	0.00294225	2.90877e-09	336107	BMI
ukb-a-248	rs2296172	1	39835817	G	A	0.212275	0.0173854	0.00294082	3.38813e-09	336107	BMI
ukb-a-248	rs61779279	1	39837102	T	C	0.211501	0.0173646	0.00294237	3.60396e-09	336107	BMI
ukb-a-248	rs2490945	1	39837344	C	T	0.256386	0.0125276	0.00275285	5.34724e-06	336107	BMI
ukb-a-248	rs80197726	1	39838174	C	T	0.0461019	-0.0307324	0.00572458	7.94456e-08	336107	BMI
ukb-a-248	rs61779282	1	39840304	G	C	0.165229	0.0190765	0.00323735	3.8047e-09	336107	BMI
ukb-a-248	rs142278334	1	39840736	T	C	0.0459551	-0.0299241	0.00573375	1.80049e-07	336107	BMI
ukb-a-248	rs61779283	1	39840768	T	C	0.21135	0.0173007	0.00294301	4.1419e-09	336107	BMI
ukb-a-248	rs76111861	1	39842690	T	G	0.211282	0.0173271	0.00294377	3.95941e-09	336107	BMI
ukb-a-248	rs112334595	1	39842738	A	G	0.0475847	-0.0286671	0.00564412	3.79411e-07	336107	BMI
ukb-a-248	rs76256401	1	39843331	T	C	0.0459832	-0.0302363	0.00573205	1.32865e-07	336107	BMI
ukb-a-248	rs111905743	1	39843399	C	G	0.046001	-0.0300759	0.00573089	1.53833e-07	336107	BMI
ukb-a-248	rs78976515	1	39844028	T	C	0.0318566	-0.0393976	0.00683773	8.3299e-09	336107	BMI
ukb-a-248	rs79522721	1	39845296	G	T	0.0460574	-0.0305813	0.00572735	9.32567e-08	336107	BMI
ukb-a-248	rs72661965	1	39846590	C	A	0.211423	0.0175059	0.00294324	2.72001e-09	336107	BMI
ukb-a-248	rs6668369	1	39848347	G	C	0.21202	0.0173071	0.00294166	4.0217e-09	336107	BMI
ukb-a-248	rs112994234	1	39849480	T	C	0.0459892	-0.029952	0.00573188	1.73784e-07	336107	BMI
ukb-a-248	rs112451431	1	39851009	T	C	0.045958	-0.0300351	0.00573391	1.62297e-07	336107	BMI
ukb-a-248	rs112421123	1	39855014	G	T	0.0452403	-0.0301072	0.00586683	2.87204e-07	336107	BMI
ukb-a-248	rs61779284	1	39855177	A	G	0.21148	0.0174706	0.00294254	2.90108e-09	336107	BMI
ukb-a-248	rs3768299	1	39857192	A	G	0.211249	0.017413	0.00294315	3.29253e-09	336107	BMI
ukb-a-248	rs75731568	1	39861126	T	C	0.0459995	-0.0304443	0.00573149	1.08645e-07	336107	BMI
ukb-a-248	rs4660732	1	39863215	T	C	0.211486	0.0175114	0.00294244	2.66226e-09	336107	BMI
ukb-a-248	rs61779285	1	39867055	T	C	0.211356	0.0174069	0.00294297	3.32706e-09	336107	BMI
ukb-a-248	rs3768301	1	39870793	T	C	0.211506	0.0174911	0.00294226	2.77128e-09	336107	BMI
ukb-a-248	rs80343368	1	39871351	G	C	0.0461701	-0.0308296	0.00572111	7.10003e-08	336107	BMI
ukb-a-248	rs113214136	1	39874539	T	G	0.211369	0.0173945	0.00294287	3.40942e-09	336107	BMI
ukb-a-248	rs1746842	1	39878815	G	A	0.0460366	-0.031009	0.00572907	6.2167e-08	336107	BMI
ukb-a-248	rs783823	1	39880274	G	A	0.0460025	-0.0308214	0.00573083	7.52974e-08	336107	BMI
ukb-a-248	rs3768302	1	39880319	G	T	0.211415	0.0173854	0.00294268	3.46585e-09	336107	BMI
ukb-a-248	rs783824	1	39880765	A	G	0.0459862	-0.0307341	0.00573189	8.23854e-08	336107	BMI
ukb-a-248	rs17343193	1	39881468	A	T	0.211449	0.0173829	0.00294273	3.48562e-09	336107	BMI
ukb-a-248	rs783826	1	39882204	C	T	0.0460766	-0.0311348	0.00572671	5.429e-08	336107	BMI
ukb-a-248	rs61779300	1	39885763	A	G	0.211448	0.0174681	0.00294271	2.92213e-09	336107	BMI
ukb-a-248	rs1746844	1	39886826	C	T	0.0460633	-0.0310221	0.005733	6.26643e-08	336107	BMI
ukb-a-248	rs1618798	1	39886940	G	A	0.0460455	-0.0311834	0.00573415	5.38592e-08	336107	BMI
ukb-a-248	rs1624820	1	39887678	A	C	0.0459892	-0.0310435	0.00573702	6.2683e-08	336107	BMI
ukb-a-248	rs2995513	1	39894811	C	T	0.046004	-0.0310013	0.00573057	6.31364e-08	336107	BMI
ukb-a-248	rs682571	1	39895281	A	G	0.0909982	-0.0222965	0.00417339	9.1717e-08	336107	BMI
ukb-a-248	rs783817	1	39896842	A	C	0.0459565	-0.0308777	0.00573456	7.26942e-08	336107	BMI
ukb-a-248	rs599823	1	39897271	C	T	0.0910353	-0.0223703	0.00417209	8.24043e-08	336107	BMI
ukb-a-248	rs2018212	1	39905588	C	T	0.211452	0.0173266	0.0029426	3.90859e-09	336107	BMI
ukb-a-248	rs4660751	1	39905873	T	C	0.211479	0.0173388	0.00294227	3.79586e-09	336107	BMI
ukb-a-248	rs72661980	1	39909555	A	G	0.0964638	0.0208145	0.00413568	4.83381e-07	336107	BMI
ukb-a-248	rs617577	1	39910684	C	T	0.101391	-0.0189659	0.00398332	1.92389e-06	336107	BMI
ukb-a-248	rs2296173	1	39913351	G	A	0.211519	0.0172254	0.00294205	4.77705e-09	336107	BMI
ukb-a-248	rs783837	1	39913643	G	C	0.046001	-0.0308952	0.00573047	6.996e-08	336107	BMI
ukb-a-248	rs3118014	1	39914090	A	G	0.211503	0.0172923	0.00294218	4.17196e-09	336107	BMI
ukb-a-248	rs1985076	1	39915209	C	T	0.211503	0.0172942	0.0029421	4.15241e-09	336107	BMI
ukb-a-248	rs1746838	1	39917888	A	C	0.0459832	-0.0307668	0.00573094	7.94255e-08	336107	BMI
ukb-a-248	rs61779305	1	39921811	C	G	0.173897	0.0176224	0.0032823	7.92611e-08	336107	BMI
ukb-a-248	rs783841	1	39922303	T	A	0.0459506	-0.0309392	0.00573468	6.85315e-08	336107	BMI
ukb-a-248	rs61779306	1	39922426	A	G	0.209682	0.0164198	0.00295233	2.67485e-08	336107	BMI
ukb-a-248	rs783840	1	39922990	T	G	0.0459447	-0.0309221	0.0057352	6.98683e-08	336107	BMI
ukb-a-248	rs41270821	1	39923732	C	T	0.209766	0.0165765	0.00295206	1.96454e-08	336107	BMI
ukb-a-248	rs145179040	1	39923894	A	T	0.0422807	-0.0328411	0.00596339	3.65031e-08	336107	BMI
ukb-a-248	rs2296175	1	39924398	A	G	0.209833	0.0166901	0.002951	1.55285e-08	336107	BMI
ukb-a-248	rs783820	1	39927507	A	G	0.954159	0.0308089	0.00574127	8.046e-08	336107	BMI
ukb-a-248	rs6698781	1	39934713	G	A	0.90923	0.0230158	0.00418295	3.75163e-08	336107	BMI
ukb-a-248	rs112722268	1	39937061	A	C	0.0459669	-0.0307469	0.00573804	8.40079e-08	336107	BMI
ukb-a-248	rs61779308	1	39938257	T	C	0.209777	0.016786	0.00295718	1.37702e-08	336107	BMI
ukb-a-248	rs2995514	1	39939701	G	A	0.954091	0.0307358	0.00574519	8.80927e-08	336107	BMI
ukb-a-248	rs151224948	1	39940430	A	G	0.0315333	-0.0407558	0.00688257	3.19146e-09	336107	BMI
ukb-a-248	rs61779309	1	39940499	C	T	0.209261	0.0169808	0.00295977	9.63297e-09	336107	BMI
ukb-a-248	rs116195355	1	39941508	A	C	0.0313435	-0.0411208	0.00690396	2.58559e-09	336107	BMI
ukb-a-248	rs61779310	1	39942297	G	C	0.234777	0.0163258	0.002835	8.48575e-09	336107	BMI
ukb-a-248	rs61779313	1	39944249	C	T	0.23475	0.0161812	0.00283484	1.14425e-08	336107	BMI
ukb-a-248	rs61779314	1	39948339	T	C	0.187127	0.0160312	0.00308678	2.065e-07	336107	BMI
ukb-a-248	rs1775654	1	39950080	T	C	0.264971	0.0131527	0.0027247	1.38535e-06	336107	BMI
ukb-a-248	rs1569053	1	39952822	C	T	0.895197	0.019057	0.00391821	1.15263e-06	336107	BMI
ukb-a-248	rs61779328	1	39953467	G	A	0.187466	0.016011	0.0030852	2.10868e-07	336107	BMI
ukb-a-248	rs2995516	1	39956101	C	G	0.92547	0.0204204	0.00457209	7.96013e-06	336107	BMI
ukb-a-248	rs4660269	1	39957913	G	A	0.895121	0.0191436	0.00391772	1.02735e-06	336107	BMI
ukb-a-248	rs28709301	1	39958470	T	C	0.895138	0.0190605	0.00391798	1.14583e-06	336107	BMI
ukb-a-248	rs7512240	1	39960200	C	T	0.896171	0.0194426	0.00393591	7.82438e-07	336107	BMI
ukb-a-248	rs4660792	1	39962521	T	A	0.895691	0.0191718	0.0039267	1.04841e-06	336107	BMI
ukb-a-248	rs1809695	1	39963910	T	G	0.895606	0.0192872	0.00392634	9.00679e-07	336107	BMI
ukb-a-248	rs6656934	1	39966718	C	A	0.89488	0.0194313	0.00389529	6.09074e-07	336107	BMI
ukb-a-248	rs2087564	1	39967062	A	G	0.922807	0.0200782	0.00450015	8.13486e-06	336107	BMI
ukb-a-248	rs2377804	1	39967091	A	G	0.89563	0.0192371	0.00392529	9.54861e-07	336107	BMI
ukb-a-248	rs61779330	1	39967223	A	G	0.228539	0.0172054	0.00286631	1.94321e-09	336107	BMI
ukb-a-248	rs72662001	1	39967280	C	T	0.22855	0.0171458	0.00286621	2.20572e-09	336107	BMI
ukb-a-248	rs1539435	1	39968824	G	A	0.895651	0.0190424	0.00392843	1.25196e-06	336107	BMI
ukb-a-248	rs72663503	1	39969059	T	C	0.228866	0.0172211	0.00286488	1.84446e-09	336107	BMI
ukb-a-248	rs1775650	1	39969828	A	G	0.922916	0.0201757	0.00450453	7.5024e-06	336107	BMI
ukb-a-248	rs4660797	1	39970457	A	G	0.922999	0.0202035	0.00451259	7.56711e-06	336107	BMI
ukb-a-248	rs61779331	1	39970928	A	C	0.228595	0.0172185	0.00286655	1.89535e-09	336107	BMI
ukb-a-248	rs783835	1	39982155	C	T	0.905935	0.0202468	0.00412171	9.00845e-07	336107	BMI
ukb-a-248	rs41270827	1	39988967	A	C	0.0773742	-0.0228387	0.0044985	3.83716e-07	336107	BMI
ukb-a-248	rs61249850	1	39990456	A	G	0.0886865	-0.0210909	0.00422319	5.91521e-07	336107	BMI
ukb-a-248	rs78305902	1	39990528	A	G	0.0882861	-0.0215382	0.0042317	3.58765e-07	336107	BMI
ukb-a-248	rs72932130	1	39993400	A	G	0.0886939	-0.0210338	0.00422179	6.2897e-07	336107	BMI
ukb-a-248	rs755249	1	39995074	T	C	0.233407	0.0150644	0.00284456	1.18522e-07	336107	BMI
ukb-a-248	rs755248	1	39995110	T	C	0.902357	0.019067	0.00404453	2.42667e-06	336107	BMI
ukb-a-248	rs12035330	1	40001060	G	A	0.258551	0.0124074	0.00275174	6.51808e-06	336107	BMI
ukb-a-248	rs76000762	1	40001916	G	A	0.044238	-0.0260949	0.00584659	8.0744e-06	336107	BMI
ukb-a-248	rs72663520	1	40003410	T	C	0.229203	0.0150581	0.00286004	1.40265e-07	336107	BMI
ukb-a-248	rs66480008	1	40004142	C	T	0.116161	-0.0189576	0.00374482	4.14362e-07	336107	BMI
ukb-a-248	rs13376177	1	40005134	G	C	0.116293	-0.0189648	0.00374324	4.05574e-07	336107	BMI
ukb-a-248	rs72663521	1	40005903	A	G	0.18503	0.0148068	0.00309811	1.75971e-06	336107	BMI
ukb-a-248	rs61479480	1	40006100	T	C	0.0886198	-0.020668	0.00422162	9.79761e-07	336107	BMI
ukb-a-248	rs61779359	1	40010235	C	T	0.229351	0.0149224	0.0028588	1.79209e-07	336107	BMI
ukb-a-248	rs12023084	1	40011582	T	C	0.116142	-0.0189155	0.00374532	4.41052e-07	336107	BMI
ukb-a-248	rs41270829	1	40011690	T	G	0.185057	0.0147494	0.00309803	1.92806e-06	336107	BMI
ukb-a-248	rs61781362	1	40012230	T	C	0.229351	0.014924	0.0028588	1.78657e-07	336107	BMI
ukb-a-248	rs61781363	1	40012433	T	C	0.229396	0.0149325	0.00285879	1.75809e-07	336107	BMI
ukb-a-248	rs4660808	1	40018509	T	C	0.229531	0.0148681	0.00285818	1.97319e-07	336107	BMI
ukb-a-248	rs61781364	1	40019591	G	A	0.229418	0.0149042	0.0028585	1.84914e-07	336107	BMI
ukb-a-248	rs1180333	1	40020504	C	T	0.667603	-0.011922	0.00254915	2.91414e-06	336107	BMI
ukb-a-248	rs141702511	1	40021913	C	A	0.0163657	-0.0431031	0.0096637	8.18672e-06	336107	BMI
ukb-a-248	rs76207570	1	40022482	T	C	0.22936	0.0148065	0.0028588	2.22895e-07	336107	BMI
ukb-a-248	rs17264866	1	40022777	G	C	0.229388	0.0148042	0.00285858	2.23373e-07	336107	BMI
ukb-a-248	rs72637908	1	40023047	A	T	0.257229	0.0124354	0.00275074	6.16382e-06	336107	BMI
ukb-a-248	rs4660293	1	40028180	G	A	0.235543	0.0145248	0.00283249	2.93143e-07	336107	BMI
ukb-a-248	rs3768320	1	40032239	C	T	0.668656	-0.0117286	0.00255091	4.2712e-06	336107	BMI
ukb-a-248	rs78260708	1	40032832	T	C	0.0883573	-0.0210518	0.00422777	6.38146e-07	336107	BMI
ukb-a-248	rs58302493	1	40033905	A	G	0.153178	0.0154151	0.00334438	4.04297e-06	336107	BMI
ukb-a-248	rs17513135	1	40035686	T	C	0.228401	0.0146996	0.00286295	2.83172e-07	336107	BMI
ukb-a-248	rs3768321	1	40035928	T	G	0.197475	0.0151018	0.00302201	5.81808e-07	336107	BMI
ukb-a-248	rs2293476	1	40036847	C	G	0.228386	0.014691	0.00286307	2.88051e-07	336107	BMI
ukb-a-248	rs61743745	1	40036944	A	G	0.0305042	-0.042971	0.00703302	9.98045e-10	336107	BMI
ukb-a-248	rs41264487	1	40037354	G	C	0.185118	0.0147564	0.00309698	1.89152e-06	336107	BMI
ukb-a-248	rs2068663	1	40038571	T	C	0.229388	0.0148016	0.00285905	2.25486e-07	336107	BMI
ukb-a-248	rs115143496	1	40038863	T	C	0.0883158	-0.0210608	0.00422929	6.36986e-07	336107	BMI
ukb-a-248	rs11557732	1	40041714	A	G	0.088301	-0.0211181	0.00423032	5.97613e-07	336107	BMI
ukb-a-248	rs111603084	1	40042797	A	G	0.0885264	-0.0207063	0.00422532	9.56225e-07	336107	BMI
ukb-a-248	rs61781368	1	40043752	G	C	0.181015	0.0149595	0.00312731	1.72342e-06	336107	BMI
ukb-a-248	rs12064914	1	40043772	A	G	0.225294	0.0148981	0.00288116	2.33152e-07	336107	BMI
ukb-a-248	rs7520271	1	40044713	C	A	0.671107	-0.0120999	0.00255648	2.21274e-06	336107	BMI
ukb-a-248	rs112191305	1	40044892	C	T	0.0885901	-0.0207129	0.00422574	9.50999e-07	336107	BMI
ukb-a-248	rs61781370	1	40045300	C	A	0.225659	0.0148956	0.0028767	2.24393e-07	336107	BMI
ukb-a-248	rs111768751	1	40046093	A	G	0.225901	0.0148565	0.00287601	2.39745e-07	336107	BMI
ukb-a-248	rs12037073	1	40046897	T	C	0.670689	-0.0119206	0.00255615	3.10978e-06	336107	BMI
ukb-a-248	rs11206374	1	40048009	A	G	0.225537	0.0150725	0.0028767	1.61102e-07	336107	BMI
ukb-a-248	rs4660846	1	40049511	T	C	0.670543	-0.0117609	0.00255438	4.14181e-06	336107	BMI
ukb-a-248	rs7539261	1	40050503	T	A	0.670843	-0.0118854	0.00255545	3.3043e-06	336107	BMI
ukb-a-248	rs7539279	1	40050568	G	A	0.670843	-0.0118878	0.00255549	3.29041e-06	336107	BMI
ukb-a-248	rs61781371	1	40052108	G	C	0.225598	0.0149583	0.00287716	2.00498e-07	336107	BMI
ukb-a-248	rs9729677	1	40052809	G	T	0.67069	-0.0119422	0.00255653	2.99475e-06	336107	BMI
ukb-a-248	rs11206387	1	40052998	G	A	0.670702	-0.0119744	0.00255646	2.81501e-06	336107	BMI
ukb-a-248	rs61781373	1	40053093	C	A	0.180333	0.0151065	0.00313097	1.40152e-06	336107	BMI
ukb-a-248	rs2695324	1	40053641	A	G	0.330618	0.0115449	0.00255464	6.20983e-06	336107	BMI
ukb-a-248	rs11206390	1	40054499	G	A	0.326254	0.0121238	0.00256281	2.23882e-06	336107	BMI
ukb-a-248	rs140750417	1	40054661	T	C	0.0876708	-0.0200996	0.00424671	2.2133e-06	336107	BMI
ukb-a-248	rs2695319	1	40056700	C	G	0.32672	0.0120372	0.00256203	2.62422e-06	336107	BMI
ukb-a-248	rs113825410	1	40057543	G	A	0.225199	0.0147774	0.00288134	2.91991e-07	336107	BMI
ukb-a-248	rs76841360	1	40060025	A	G	0.226049	0.014798	0.00287592	2.66981e-07	336107	BMI
ukb-a-248	rs4660303	1	40060473	A	G	0.225827	0.0147752	0.00287629	2.7948e-07	336107	BMI
ukb-a-248	rs12037222	1	40064961	A	G	0.225385	0.0147241	0.00287577	3.05633e-07	336107	BMI
ukb-a-248	rs74504886	1	40065616	A	G	0.217773	0.0144799	0.00291205	6.61546e-07	336107	BMI
ukb-a-248	rs183901687	1	40069206	A	G	0.0874098	-0.0205602	0.00425423	1.34626e-06	336107	BMI
ukb-a-248	rs145765908	1	40069562	A	G	0.0875803	-0.0202522	0.00425032	1.8906e-06	336107	BMI
ukb-a-248	rs114375161	1	40069739	C	T	0.0875848	-0.0202618	0.00425034	1.86969e-06	336107	BMI
ukb-a-248	rs77206185	1	40070198	T	G	0.0875966	-0.0202639	0.0042505	1.86681e-06	336107	BMI
ukb-a-248	rs12061406	1	40073479	T	C	0.0850981	-0.0212723	0.00430844	7.92228e-07	336107	BMI
ukb-a-248	rs61781377	1	40075458	T	C	0.18108	0.0145799	0.00312626	3.10721e-06	336107	BMI
ukb-a-248	rs61781390	1	40075894	A	G	0.217742	0.01434	0.00291498	8.684e-07	336107	BMI
ukb-a-248	rs116352416	1	40076769	T	C	0.0851263	-0.0212268	0.0043088	8.3805e-07	336107	BMI
ukb-a-248	rs61781391	1	40077537	A	G	0.217854	0.0143569	0.00291498	8.43121e-07	336107	BMI
ukb-a-248	rs114743933	1	40077941	G	T	0.0851204	-0.0212866	0.00430943	7.83466e-07	336107	BMI
ukb-a-248	rs115077616	1	40077949	A	G	0.0851204	-0.0212867	0.00430943	7.83321e-07	336107	BMI
ukb-a-248	rs11206434	1	40078167	G	A	0.112917	-0.0196219	0.00379983	2.41997e-07	336107	BMI
ukb-a-248	rs114113306	1	40078396	C	A	0.0851218	-0.021279	0.00430934	7.90187e-07	336107	BMI
ukb-a-248	rs11206436	1	40078447	C	T	0.11293	-0.0196384	0.00379974	2.36282e-07	336107	BMI
ukb-a-248	rs11206442	1	40078915	T	C	0.112945	-0.0196216	0.00379994	2.42298e-07	336107	BMI
ukb-a-248	rs11206444	1	40078971	A	G	0.112945	-0.0196201	0.00379996	2.42829e-07	336107	BMI
ukb-a-248	rs11206445	1	40079196	T	G	0.0851085	-0.0212359	0.00431012	8.35468e-07	336107	BMI
ukb-a-248	rs11206446	1	40079252	C	T	0.11293	-0.0197855	0.0038005	1.93032e-07	336107	BMI
ukb-a-248	rs115269957	1	40079259	T	C	0.0851055	-0.0212446	0.0043102	8.27218e-07	336107	BMI
ukb-a-248	rs3088326	1	40079462	T	C	0.112914	-0.0197688	0.00380071	1.9797e-07	336107	BMI
ukb-a-248	rs74631602	1	40079718	C	T	0.0851648	-0.0213198	0.00430935	7.52749e-07	336107	BMI
ukb-a-248	rs116061985	1	40083107	A	G	0.0865231	-0.021069	0.00428148	8.61589e-07	336107	BMI
ukb-a-248	rs61781392	1	40083641	A	C	0.21842	0.014474	0.00291516	6.87084e-07	336107	BMI
ukb-a-248	rs12567371	1	40083666	G	A	0.114271	-0.0197403	0.00378467	1.83075e-07	336107	BMI
ukb-a-248	rs11206458	1	40083971	A	C	0.0866358	-0.0210836	0.00427935	8.36161e-07	336107	BMI
ukb-a-248	rs12045644	1	40084488	T	G	0.114272	-0.0198537	0.00378391	1.548e-07	336107	BMI
ukb-a-248	rs77189247	1	40085084	A	G	0.086489	-0.0210448	0.0042844	9.0207e-07	336107	BMI
ukb-a-248	rs79695477	1	40085885	G	A	0.114339	-0.0198821	0.0037836	1.48265e-07	336107	BMI
ukb-a-248	rs61232586	1	40086357	T	G	0.217404	0.0145724	0.00291863	5.95155e-07	336107	BMI
ukb-a-248	rs61781393	1	40087764	A	G	0.217265	0.0145744	0.00291969	5.98646e-07	336107	BMI
ukb-a-248	rs17343290	1	40088043	A	G	0.180603	0.0148976	0.0031326	1.97865e-06	336107	BMI
ukb-a-248	rs41264499	1	40090805	G	C	0.0867025	-0.0213225	0.00429638	6.94832e-07	336107	BMI
ukb-a-248	rs76976925	1	40093305	T	C	0.0869902	-0.020261	0.00430157	2.4764e-06	336107	BMI
ukb-a-248	rs35042446	1	40703244	A	G	0.02703	0.0332016	0.00739901	7.21556e-06	336107	BMI
ukb-a-248	rs1327386	1	42374344	G	A	0.535091	-0.0126896	0.00241683	1.51757e-07	336107	BMI
ukb-a-248	rs1327387	1	42374492	T	A	0.535193	-0.012647	0.00241702	1.67336e-07	336107	BMI
ukb-a-248	rs1890083	1	42377031	G	A	0.534936	-0.0126528	0.00241786	1.66855e-07	336107	BMI
ukb-a-248	rs10890168	1	42377584	G	A	0.535154	-0.0126908	0.0024183	1.5401e-07	336107	BMI
ukb-a-248	rs7554964	1	42378229	C	T	0.558162	-0.0129496	0.0024296	9.83105e-08	336107	BMI
ukb-a-248	rs7552489	1	42378276	C	A	0.535141	-0.0127027	0.00241901	1.51206e-07	336107	BMI
ukb-a-248	rs1325505	1	42378683	G	A	0.532736	-0.0125233	0.00241851	2.24295e-07	336107	BMI
ukb-a-248	rs732387	1	42379053	A	G	0.535144	-0.0127697	0.00242	1.31601e-07	336107	BMI
ukb-a-248	rs11210545	1	42381731	A	G	0.532628	-0.0125781	0.00241858	1.98756e-07	336107	BMI
ukb-a-248	rs3820587	1	42383550	T	G	0.536618	-0.0127471	0.00242377	1.4478e-07	336107	BMI
ukb-a-248	rs11210547	1	42385031	G	C	0.558348	-0.0131432	0.00243109	6.43843e-08	336107	BMI
ukb-a-248	rs4660582	1	42386080	A	G	0.535215	-0.0129379	0.00242012	8.99829e-08	336107	BMI
ukb-a-248	rs11210548	1	42389935	A	G	0.535174	-0.0129117	0.00242031	9.57547e-08	336107	BMI
ukb-a-248	rs58708799	1	42390791	G	T	0.532733	-0.0127063	0.00241898	1.49917e-07	336107	BMI
ukb-a-248	rs10890169	1	42392584	T	C	0.535322	-0.0128916	0.00242047	1.00415e-07	336107	BMI
ukb-a-248	rs4660585	1	42393001	A	G	0.739464	-0.0121296	0.00274505	9.93253e-06	336107	BMI
ukb-a-248	rs6687206	1	42397435	G	A	0.532843	-0.0127658	0.00241922	1.31513e-07	336107	BMI
ukb-a-248	rs4660586	1	42407229	T	C	0.738033	-0.0149071	0.00274413	5.56481e-08	336107	BMI
ukb-a-248	rs7515635	1	42408070	C	T	0.543067	-0.0135305	0.00241729	2.17756e-08	336107	BMI
ukb-a-248	rs7523668	1	42408159	A	G	0.565592	-0.0137939	0.00243023	1.3801e-08	336107	BMI
ukb-a-248	rs10890170	1	42409522	C	A	0.735546	-0.0140329	0.00272965	2.73571e-07	336107	BMI
ukb-a-248	rs11578953	1	42410100	A	G	0.541754	-0.0134598	0.00241477	2.4919e-08	336107	BMI
ukb-a-248	rs11210551	1	42410353	A	G	0.541756	-0.0134495	0.00241475	2.55352e-08	336107	BMI
ukb-a-248	rs4297284	1	42411813	G	A	0.564659	-0.0136621	0.00242803	1.83692e-08	336107	BMI
ukb-a-248	rs10890171	1	42414080	G	A	0.564641	-0.0136015	0.00242756	2.10877e-08	336107	BMI
ukb-a-248	rs10789411	1	42414686	G	A	0.541729	-0.0134681	0.0024147	2.44129e-08	336107	BMI
ukb-a-248	rs10890172	1	42417182	G	A	0.541667	-0.0134305	0.00241451	2.6625e-08	336107	BMI
ukb-a-248	rs1408948	1	42417706	G	A	0.736598	-0.0145134	0.00273091	1.07029e-07	336107	BMI
ukb-a-248	rs1540976	1	42420922	A	G	0.541424	-0.0134021	0.00241436	2.84224e-08	336107	BMI
ukb-a-248	rs1540975	1	42420940	G	T	0.564533	-0.0135218	0.00242753	2.54665e-08	336107	BMI
ukb-a-248	rs1540974	1	42420951	C	T	0.541593	-0.0133938	0.00241453	2.90563e-08	336107	BMI
ukb-a-248	rs583077	1	42421994	T	G	0.54202	-0.0134552	0.00241578	2.55364e-08	336107	BMI
ukb-a-248	rs660883	1	42422757	C	T	0.542132	-0.0134538	0.00241497	2.53495e-08	336107	BMI
ukb-a-248	rs658303	1	42423300	C	T	0.564638	-0.013712	0.00242752	1.61916e-08	336107	BMI
ukb-a-248	rs645609	1	42423842	A	C	0.564591	-0.0136349	0.00242737	1.94312e-08	336107	BMI
ukb-a-248	rs644311	1	42424108	C	T	0.564649	-0.0137043	0.00242746	1.64793e-08	336107	BMI
ukb-a-248	rs653944	1	42424594	A	G	0.564586	-0.0136363	0.00242736	1.93629e-08	336107	BMI
ukb-a-248	rs639559	1	42425496	T	C	0.734873	-0.0141967	0.00272526	1.89679e-07	336107	BMI
ukb-a-248	rs685229	1	42428844	G	A	0.734884	-0.0141788	0.00272529	1.96571e-07	336107	BMI
ukb-a-248	rs642579	1	42431397	T	C	0.736613	-0.0145114	0.00273084	1.07367e-07	336107	BMI
ukb-a-248	rs6686901	1	42436054	T	C	0.540415	-0.0133725	0.00241585	3.10928e-08	336107	BMI
ukb-a-248	rs11210558	1	42437516	C	T	0.541599	-0.0135065	0.00241459	2.22439e-08	336107	BMI
ukb-a-248	rs591088	1	42438196	T	C	0.564718	-0.0137224	0.00242788	1.58705e-08	336107	BMI
ukb-a-248	rs4660590	1	42441288	G	A	0.541701	-0.0134777	0.00241506	2.39778e-08	336107	BMI
ukb-a-248	rs11210559	1	42442521	G	C	0.542104	-0.013443	0.0024154	2.61523e-08	336107	BMI
ukb-a-248	rs7528843	1	42442574	C	T	0.564664	-0.0137221	0.00242786	1.588e-08	336107	BMI
ukb-a-248	rs7526750	1	42442887	G	A	0.564658	-0.0137194	0.00242788	1.59853e-08	336107	BMI
ukb-a-248	rs12729105	1	42443065	A	G	0.54164	-0.0134592	0.00241496	2.50219e-08	336107	BMI
ukb-a-248	rs4660591	1	42444360	T	G	0.564791	-0.0137055	0.00242819	1.65982e-08	336107	BMI
ukb-a-248	rs4660592	1	42444444	C	G	0.541742	-0.0134148	0.00241499	2.78131e-08	336107	BMI
ukb-a-248	rs4660593	1	42444538	T	C	0.542278	-0.0134373	0.00241575	2.66336e-08	336107	BMI
ukb-a-248	rs654961	1	42444975	G	T	0.564879	-0.0136548	0.002428	1.86866e-08	336107	BMI
ukb-a-248	rs604145	1	42445113	C	T	0.735088	-0.0141771	0.00272567	1.97975e-07	336107	BMI
ukb-a-248	rs689277	1	42450371	G	A	0.735091	-0.0141779	0.00272549	1.97306e-07	336107	BMI
ukb-a-248	rs661428	1	42451518	C	A	0.736799	-0.0146084	0.00273071	8.81617e-08	336107	BMI
ukb-a-248	rs627502	1	42452358	G	A	0.735087	-0.0141742	0.00272533	1.98422e-07	336107	BMI
ukb-a-248	rs189426	1	42465728	G	C	0.566519	-0.0136902	0.00243354	1.84961e-08	336107	BMI
ukb-a-248	rs348142	1	42466251	T	C	0.574968	-0.0131798	0.00243923	6.54892e-08	336107	BMI
ukb-a-248	rs585254	1	42468735	T	A	0.551633	-0.0126774	0.00242328	1.68256e-07	336107	BMI
ukb-a-248	rs238675	1	42470274	A	G	0.737814	-0.0147593	0.00273572	6.85551e-08	336107	BMI
ukb-a-248	rs348139	1	42470901	T	C	0.737815	-0.014746	0.00273568	7.04044e-08	336107	BMI
ukb-a-248	rs6600394	1	42472453	C	T	0.714781	-0.0139194	0.00266205	1.70695e-07	336107	BMI
ukb-a-248	rs3856257	1	42472711	A	G	0.552985	-0.0129216	0.00242379	9.76517e-08	336107	BMI
ukb-a-248	rs3856258	1	42473397	C	T	0.737309	-0.0147217	0.00273384	7.24987e-08	336107	BMI
ukb-a-248	rs7546128	1	42473659	A	C	0.71478	-0.0139207	0.00266199	1.70141e-07	336107	BMI
ukb-a-248	rs4111114	1	42475056	A	G	0.552945	-0.0129399	0.00242376	9.36375e-08	336107	BMI
ukb-a-248	rs3856259	1	42475503	C	T	0.714775	-0.0139342	0.00266198	1.65505e-07	336107	BMI
ukb-a-248	rs3845574	1	42476574	A	C	0.71478	-0.01392	0.00266199	1.70377e-07	336107	BMI
ukb-a-248	rs4660210	1	42476676	T	C	0.737318	-0.014706	0.0027339	7.49031e-08	336107	BMI
ukb-a-248	rs4083557	1	42478177	T	C	0.714781	-0.0139189	0.002662	1.70762e-07	336107	BMI
ukb-a-248	rs7541929	1	42479393	A	G	0.714781	-0.0139163	0.002662	1.7168e-07	336107	BMI
ukb-a-248	rs10736422	1	42480320	T	C	0.714781	-0.0139207	0.00266202	1.702e-07	336107	BMI
ukb-a-248	rs6695748	1	42481707	T	G	0.714781	-0.0139191	0.002662	1.70703e-07	336107	BMI
ukb-a-248	rs4660595	1	42482052	A	T	0.737318	-0.0147036	0.0027339	7.52558e-08	336107	BMI
ukb-a-248	rs6600395	1	42483265	A	G	0.553006	-0.0129765	0.00242391	8.63157e-08	336107	BMI
ukb-a-248	rs4660211	1	42484294	C	T	0.714783	-0.0139099	0.00266203	1.73964e-07	336107	BMI
ukb-a-248	rs768613	1	42485263	C	T	0.71478	-0.0139199	0.002662	1.7042e-07	336107	BMI
ukb-a-248	rs1362877	1	42485483	T	C	0.551189	-0.0126867	0.00242289	1.64036e-07	336107	BMI
ukb-a-248	rs784103	1	42487059	C	T	0.737774	-0.0147364	0.0027355	7.16572e-08	336107	BMI
ukb-a-248	rs6689536	1	42487523	C	T	0.71479	-0.0139262	0.00266193	1.68147e-07	336107	BMI
ukb-a-248	rs348128	1	42488361	C	T	0.737778	-0.0147333	0.00273558	7.21639e-08	336107	BMI
ukb-a-248	rs1024278	1	42489031	T	C	0.551296	-0.0126625	0.00242301	1.7336e-07	336107	BMI
ukb-a-248	rs6600396	1	42489534	A	G	0.71479	-0.0139241	0.00266193	1.68834e-07	336107	BMI
ukb-a-248	rs7535305	1	42489602	A	C	0.71479	-0.0139252	0.00266192	1.68473e-07	336107	BMI
ukb-a-248	rs1421277	1	42491157	C	T	0.551258	-0.0126725	0.00242296	1.69434e-07	336107	BMI
ukb-a-248	rs2042064	1	42491429	T	C	0.71479	-0.0139248	0.00266192	1.68593e-07	336107	BMI
ukb-a-248	rs7529102	1	42493322	C	T	0.71494	-0.0139067	0.00266252	1.76031e-07	336107	BMI
ukb-a-248	rs7515102	1	42493443	T	C	0.71479	-0.01388	0.00266227	1.85332e-07	336107	BMI
ukb-a-248	rs11210563	1	42494633	T	G	0.714752	-0.0139885	0.00266262	1.49183e-07	336107	BMI
ukb-a-248	rs1327711	1	42495949	G	A	0.714836	-0.0138902	0.00266218	1.81372e-07	336107	BMI
ukb-a-248	rs4660212	1	42496399	G	A	0.714787	-0.0139122	0.00266193	1.72982e-07	336107	BMI
ukb-a-248	rs2886564	1	42496924	A	G	0.714781	-0.0139045	0.00266216	1.76133e-07	336107	BMI
ukb-a-248	rs10890175	1	42498598	T	C	0.553035	-0.012878	0.00242754	1.12777e-07	336107	BMI
ukb-a-248	rs12042133	1	42499365	A	C	0.7148	-0.0138469	0.00266772	2.09802e-07	336107	BMI
ukb-a-248	rs6696291	1	42500421	G	A	0.738346	-0.0145841	0.00274886	1.12422e-07	336107	BMI
ukb-a-248	rs6698877	1	42500436	C	T	0.715859	-0.0137918	0.00267573	2.54589e-07	336107	BMI
ukb-a-248	rs11210564	1	42501248	C	G	0.553835	-0.0126743	0.00243059	1.84421e-07	336107	BMI
ukb-a-248	rs1642645	1	42502281	C	A	0.738672	-0.0145858	0.00274777	1.10775e-07	336107	BMI
ukb-a-248	rs10890176	1	42503950	C	A	0.738242	-0.014592	0.0027465	1.07942e-07	336107	BMI
ukb-a-248	rs11210565	1	42505360	T	C	0.553703	-0.0126686	0.00243173	1.89221e-07	336107	BMI
ukb-a-248	rs7550497	1	42505510	C	T	0.738266	-0.0147498	0.00275607	8.71606e-08	336107	BMI
ukb-a-248	rs7550500	1	42505522	C	T	0.715846	-0.013964	0.00268232	1.9313e-07	336107	BMI
ukb-a-248	rs10890177	1	42506381	C	T	0.738017	-0.0148221	0.00274838	6.93218e-08	336107	BMI
ukb-a-248	rs11584818	1	42506856	A	G	0.548185	-0.0124779	0.00243419	2.95972e-07	336107	BMI
ukb-a-248	rs12758407	1	42507013	G	T	0.550002	-0.0123946	0.00243315	3.50695e-07	336107	BMI
ukb-a-248	rs12041198	1	42513506	A	T	0.712597	-0.0119639	0.0026681	7.32588e-06	336107	BMI
ukb-a-248	rs4660600	1	42513929	A	G	0.712787	-0.0119959	0.0026683	6.93649e-06	336107	BMI
ukb-a-248	rs1558951	1	42514602	C	A	0.71259	-0.0118706	0.00266813	8.628e-06	336107	BMI
ukb-a-248	rs10437061	1	42515695	T	C	0.712306	-0.0118057	0.00266717	9.59003e-06	336107	BMI
ukb-a-248	rs2042065	1	42516770	C	A	0.712394	-0.0118038	0.00266736	9.63496e-06	336107	BMI
ukb-a-248	rs11210570	1	42518532	T	A	0.718849	-0.0128876	0.00268601	1.60273e-06	336107	BMI
ukb-a-248	rs4660213	1	42519311	T	C	0.519317	-0.0107696	0.00241949	8.54181e-06	336107	BMI
ukb-a-248	rs7519420	1	42519715	T	C	0.51737	-0.0107944	0.00241913	8.11895e-06	336107	BMI
ukb-a-248	rs4660215	1	42524420	C	T	0.517734	-0.0107585	0.00241856	8.65845e-06	336107	BMI
ukb-a-248	rs6699171	1	42531007	T	A	0.714866	-0.0128934	0.00267471	1.43272e-06	336107	BMI
ukb-a-248	rs11210573	1	42531026	T	G	0.714868	-0.0128956	0.0026747	1.42679e-06	336107	BMI
ukb-a-248	rs34491255	1	42543492	G	A	0.285444	0.0129229	0.00267108	1.31169e-06	336107	BMI
ukb-a-248	rs1011281	1	42570834	A	G	0.288485	0.0124214	0.00266055	3.03208e-06	336107	BMI
ukb-a-248	rs12742532	1	42588631	C	T	0.286632	0.012378	0.00266504	3.4091e-06	336107	BMI
ukb-a-248	rs34371815	1	42624442	G	T	0.282025	0.0121482	0.0026821	5.91834e-06	336107	BMI
ukb-a-248	rs6677163	1	42877218	A	G	0.242311	-0.0126102	0.0028321	8.48711e-06	336107	BMI
ukb-a-248	rs139815571	1	43879489	A	G	0.0100742	0.0586514	0.0125544	2.9871e-06	336107	BMI
ukb-a-248	rs181364381	1	45998888	A	G	0.0393032	-0.0295541	0.00619309	1.82381e-06	336107	BMI
ukb-a-248	rs41269113	1	46032543	A	G	0.0367231	-0.0306608	0.0064128	1.74337e-06	336107	BMI
ukb-a-248	rs615150	1	46039015	G	A	0.958504	0.0325592	0.00603183	6.74746e-08	336107	BMI
ukb-a-248	rs3014211	1	46065998	C	T	0.958514	0.0325136	0.00603453	7.13231e-08	336107	BMI
ukb-a-248	rs2356581	1	46081940	A	T	0.958496	0.032566	0.00603204	6.71197e-08	336107	BMI
ukb-a-248	rs114265929	1	46093869	G	T	0.0415081	-0.0324907	0.00603179	7.18588e-08	336107	BMI
ukb-a-248	rs1135812	1	46095272	C	T	0.301697	-0.011771	0.00261505	6.75725e-06	336107	BMI
ukb-a-248	rs6703748	1	46095976	A	G	0.301673	-0.0117425	0.00261506	7.11394e-06	336107	BMI
ukb-a-248	rs10890334	1	46100378	T	A	0.301699	-0.0117785	0.00261487	6.65764e-06	336107	BMI
ukb-a-248	rs10890335	1	46100394	C	G	0.301699	-0.0117784	0.00261487	6.6584e-06	336107	BMI
ukb-a-248	rs6694889	1	46101806	C	A	0.301699	-0.0117785	0.00261487	6.65764e-06	336107	BMI
ukb-a-248	rs12041197	1	46104464	C	T	0.301675	-0.0117668	0.00261489	6.79939e-06	336107	BMI
ukb-a-248	rs12023439	1	46104636	T	C	0.301665	-0.0117603	0.00261494	6.88256e-06	336107	BMI
ukb-a-248	rs12025613	1	46107243	T	C	0.301671	-0.011788	0.00261489	6.54591e-06	336107	BMI
ukb-a-248	rs11211145	1	46108491	C	A	0.301668	-0.0117672	0.00261501	6.80174e-06	336107	BMI
ukb-a-248	rs11211146	1	46109794	C	T	0.301671	-0.0117897	0.0026149	6.52649e-06	336107	BMI
ukb-a-248	rs11211147	1	46110094	G	A	0.301671	-0.01179	0.0026149	6.52319e-06	336107	BMI
ukb-a-248	rs4660313	1	46110841	A	G	0.301671	-0.01179	0.0026149	6.52319e-06	336107	BMI
ukb-a-248	rs4660880	1	46111040	T	C	0.301423	-0.0118689	0.00261795	5.79869e-06	336107	BMI
ukb-a-248	rs11211149	1	46112218	C	T	0.301657	-0.0117798	0.00261497	6.64737e-06	336107	BMI
ukb-a-248	rs11211152	1	46114157	T	C	0.301672	-0.0118262	0.00261493	6.11125e-06	336107	BMI
ukb-a-248	rs4607935	1	46117161	T	C	0.301688	-0.0118196	0.00261491	6.18387e-06	336107	BMI
ukb-a-248	rs12048866	1	46117492	G	T	0.301639	-0.0117782	0.00261537	6.6879e-06	336107	BMI
ukb-a-248	rs3811436	1	46125880	C	T	0.301625	-0.0118178	0.00261568	6.24252e-06	336107	BMI
ukb-a-248	rs12024590	1	46127496	C	A	0.301616	-0.0118284	0.0026159	6.13564e-06	336107	BMI
ukb-a-248	rs12081175	1	46129779	T	C	0.301576	-0.01181	0.00261575	6.33476e-06	336107	BMI
ukb-a-248	rs12070775	1	46129869	T	G	0.301573	-0.0117942	0.00261517	6.48754e-06	336107	BMI
ukb-a-248	rs12027622	1	46130252	C	A	0.301576	-0.0118102	0.00261575	6.33315e-06	336107	BMI
ukb-a-248	rs4415615	1	46132109	T	C	0.301599	-0.0118291	0.00261574	6.12068e-06	336107	BMI
ukb-a-248	rs10890340	1	46133599	T	C	0.301586	-0.0118199	0.00261581	6.22558e-06	336107	BMI
ukb-a-248	rs7529699	1	46134634	T	C	0.301586	-0.01182	0.00261581	6.22444e-06	336107	BMI
ukb-a-248	rs6699444	1	46135120	C	G	0.301562	-0.0118025	0.00261583	6.42569e-06	336107	BMI
ukb-a-248	rs10430105	1	46138876	A	G	0.301586	-0.0118242	0.00261601	6.188e-06	336107	BMI
ukb-a-248	rs12041677	1	46139338	A	C	0.301583	-0.0118211	0.00261589	6.21642e-06	336107	BMI
ukb-a-248	rs66682726	1	46142903	C	G	0.301585	-0.0118164	0.00261591	6.27119e-06	336107	BMI
ukb-a-248	rs10890341	1	46147240	A	C	0.30159	-0.0118125	0.00261627	6.33359e-06	336107	BMI
ukb-a-248	rs11211161	1	46148138	C	A	0.30159	-0.011854	0.00261832	5.97599e-06	336107	BMI
ukb-a-248	rs61784793	1	46149285	A	G	0.301589	-0.0119183	0.00262099	5.43713e-06	336107	BMI
ukb-a-248	rs11211162	1	46149858	G	A	0.30155	-0.0119294	0.00262147	5.34983e-06	336107	BMI
ukb-a-248	rs4586014	1	46150443	G	A	0.301415	-0.0119747	0.00262276	4.9807e-06	336107	BMI
ukb-a-248	rs116482300	1	46150680	C	T	0.0413687	-0.0330657	0.00605342	4.70284e-08	336107	BMI
ukb-a-248	rs4439382	1	46150805	T	C	0.301604	-0.0119733	0.00262298	5.00242e-06	336107	BMI
ukb-a-248	rs11211163	1	46153548	T	C	0.303505	-0.0116719	0.0026189	8.32147e-06	336107	BMI
ukb-a-248	rs6686944	1	46156308	T	G	0.304107	-0.0116588	0.00261866	8.50276e-06	336107	BMI
ukb-a-248	rs12037803	1	46156492	G	A	0.303505	-0.0116639	0.00261892	8.44306e-06	336107	BMI
ukb-a-248	rs10890342	1	46157087	T	C	0.301567	-0.012042	0.00262359	4.43639e-06	336107	BMI
ukb-a-248	rs61784795	1	46157713	G	A	0.301543	-0.0120245	0.00262361	4.58131e-06	336107	BMI
ukb-a-248	rs11211165	1	46157906	T	C	0.303505	-0.0116719	0.0026189	8.32147e-06	336107	BMI
ukb-a-248	rs10890343	1	46157922	T	C	0.303917	-0.0116083	0.00261806	9.25614e-06	336107	BMI
ukb-a-248	rs11211166	1	46157942	A	G	0.303505	-0.0116719	0.0026189	8.32147e-06	336107	BMI
ukb-a-248	rs10789470	1	46158331	G	T	0.303505	-0.0116719	0.0026189	8.32147e-06	336107	BMI
ukb-a-248	rs6658700	1	46160260	T	C	0.301539	-0.0120419	0.0026236	4.43762e-06	336107	BMI
ukb-a-248	rs12047629	1	46162802	A	G	0.301438	-0.0119572	0.00262385	5.188e-06	336107	BMI
ukb-a-248	rs61784796	1	46163256	G	A	0.303377	-0.0115716	0.00261856	9.91608e-06	336107	BMI
ukb-a-248	rs11211168	1	46163647	T	C	0.301494	-0.0119126	0.00262369	5.61655e-06	336107	BMI
ukb-a-248	rs10749856	1	46164846	T	A	0.303376	-0.0115837	0.00261916	9.75169e-06	336107	BMI
ukb-a-248	rs116792274	1	46165539	T	C	0.0395078	-0.0314263	0.00619724	3.95922e-07	336107	BMI
ukb-a-248	rs10890344	1	46166090	T	C	0.303376	-0.0115824	0.00261919	9.77687e-06	336107	BMI
ukb-a-248	rs11211169	1	46166709	G	A	0.301435	-0.0119366	0.00262326	5.35883e-06	336107	BMI
ukb-a-248	rs4564187	1	46166861	C	G	0.303373	-0.0115675	0.00261857	9.98918e-06	336107	BMI
ukb-a-248	rs11211170	1	46167206	A	G	0.301413	-0.0119135	0.00262327	5.58818e-06	336107	BMI
ukb-a-248	rs11211171	1	46168642	G	A	0.301411	-0.0119195	0.00262327	5.52803e-06	336107	BMI
ukb-a-248	rs28361459	1	46170098	C	T	0.303374	-0.0115676	0.00261857	9.98734e-06	336107	BMI
ukb-a-248	rs28438704	1	46170544	A	G	0.303374	-0.011568	0.00261864	9.98596e-06	336107	BMI
ukb-a-248	rs28623463	1	46170758	C	A	0.301413	-0.0119197	0.00262328	5.52688e-06	336107	BMI
ukb-a-248	rs28528139	1	46171393	G	A	0.303373	-0.011571	0.00261856	9.92636e-06	336107	BMI
ukb-a-248	rs28370457	1	46172062	T	C	0.301413	-0.0119174	0.00262328	5.5492e-06	336107	BMI
ukb-a-248	rs28970802	1	46173481	T	C	0.301466	-0.0119412	0.00262317	5.31056e-06	336107	BMI
ukb-a-248	rs138556772	1	46174888	A	G	0.0415274	-0.0331877	0.00604769	4.07577e-08	336107	BMI
ukb-a-248	rs71500087	1	46174921	C	G	0.698573	0.0119564	0.00262332	5.17214e-06	336107	BMI
ukb-a-248	rs61784799	1	46177748	G	A	0.69859	0.0119538	0.00262352	5.20559e-06	336107	BMI
ukb-a-248	rs61784801	1	46179022	C	A	0.698576	0.0119549	0.00262341	5.19051e-06	336107	BMI
ukb-a-248	rs28597977	1	46181206	G	A	0.698577	0.0119552	0.00262342	5.18836e-06	336107	BMI
ukb-a-248	rs145472408	1	46182192	T	C	0.0394693	-0.0311976	0.00620123	4.88506e-07	336107	BMI
ukb-a-248	rs28432365	1	46183209	G	A	0.303395	-0.0115841	0.00261859	9.7013e-06	336107	BMI
ukb-a-248	rs28441217	1	46185682	T	C	0.301398	-0.0119267	0.0026234	5.46248e-06	336107	BMI
ukb-a-248	rs115092994	1	46185726	G	A	0.041517	-0.0331773	0.00604839	4.13067e-08	336107	BMI
ukb-a-248	rs28817701	1	46186050	T	C	0.303359	-0.011577	0.0026187	9.83218e-06	336107	BMI
ukb-a-248	rs28890893	1	46186576	G	T	0.301398	-0.0119267	0.0026234	5.46273e-06	336107	BMI
ukb-a-248	rs28495425	1	46187320	G	T	0.303359	-0.0115772	0.00261871	9.82947e-06	336107	BMI
ukb-a-248	rs28406914	1	46187469	C	A	0.303361	-0.0115709	0.0026187	9.93963e-06	336107	BMI
ukb-a-248	rs28862324	1	46187920	T	C	0.301398	-0.0119254	0.0026234	5.47507e-06	336107	BMI
ukb-a-248	rs28789495	1	46188043	C	T	0.303229	-0.0116059	0.00261949	9.40026e-06	336107	BMI
ukb-a-248	rs28550303	1	46188914	T	G	0.301423	-0.0119469	0.00262341	5.2666e-06	336107	BMI
ukb-a-248	rs28617418	1	46189526	A	T	0.303365	-0.0115821	0.00261869	9.74384e-06	336107	BMI
ukb-a-248	rs138862596	1	46191982	C	T	0.30141	-0.0119262	0.00262344	5.46915e-06	336107	BMI
ukb-a-248	rs28375469	1	46195375	C	T	0.301527	-0.0119283	0.00262326	5.44039e-06	336107	BMI
ukb-a-248	rs28513660	1	46197996	C	T	0.300364	-0.0116433	0.00263251	9.74272e-06	336107	BMI
ukb-a-248	rs28456069	1	46198538	C	T	0.303459	-0.0115772	0.0026186	9.82087e-06	336107	BMI
ukb-a-248	rs28501477	1	46199084	G	A	0.30346	-0.0115679	0.00261859	9.98321e-06	336107	BMI
ukb-a-248	rs61784821	1	46201341	T	C	0.301485	-0.0119021	0.00262337	5.709e-06	336107	BMI
ukb-a-248	rs28545085	1	46201950	A	G	0.301525	-0.0119244	0.00262323	5.47697e-06	336107	BMI
ukb-a-248	rs28719889	1	46202283	T	C	0.3015	-0.0118985	0.00262324	5.74037e-06	336107	BMI
ukb-a-248	rs28812624	1	46203736	A	T	0.3015	-0.0118986	0.00262325	5.73931e-06	336107	BMI
ukb-a-248	rs28507722	1	46206540	G	A	0.301524	-0.0119174	0.00262324	5.54792e-06	336107	BMI
ukb-a-248	rs28568986	1	46207743	T	C	0.301501	-0.0119006	0.00262326	5.72005e-06	336107	BMI
ukb-a-248	rs61062981	1	46208801	A	G	0.301525	-0.0119198	0.00262325	5.52408e-06	336107	BMI
ukb-a-248	rs61784824	1	46211347	G	A	0.303478	-0.0115684	0.00261851	9.96919e-06	336107	BMI
ukb-a-248	rs28607263	1	46211401	T	G	0.301518	-0.0119139	0.00262322	5.58213e-06	336107	BMI
ukb-a-248	rs28641748	1	46212836	G	A	0.303478	-0.0115713	0.00261852	9.91745e-06	336107	BMI
ukb-a-248	rs28396194	1	46213227	T	C	0.301542	-0.0119353	0.00262322	5.36982e-06	336107	BMI
ukb-a-248	rs28752166	1	46213309	A	G	0.301543	-0.0119322	0.00262322	5.39995e-06	336107	BMI
ukb-a-248	rs10890345	1	46213927	T	C	0.301518	-0.0119185	0.00262324	5.53681e-06	336107	BMI
ukb-a-248	rs10789471	1	46215619	A	G	0.301512	-0.0119209	0.00262327	5.51379e-06	336107	BMI
ukb-a-248	rs6697821	1	46216722	G	A	0.303478	-0.0115744	0.00261854	9.86529e-06	336107	BMI
ukb-a-248	rs4423054	1	46217158	A	T	0.30348	-0.0115718	0.00261854	9.91151e-06	336107	BMI
ukb-a-248	rs4330955	1	46217485	C	G	0.30348	-0.0115716	0.00261854	9.91425e-06	336107	BMI
ukb-a-248	rs11211173	1	46219376	T	C	0.301825	-0.0116786	0.00262262	8.46915e-06	336107	BMI
ukb-a-248	rs11211174	1	46220816	G	C	0.303465	-0.0115826	0.00261862	9.72949e-06	336107	BMI
ukb-a-248	rs12031182	1	46220999	T	C	0.303466	-0.0115819	0.00261861	9.74137e-06	336107	BMI
ukb-a-248	rs10430123	1	46221440	C	T	0.303465	-0.0115867	0.00261862	9.65851e-06	336107	BMI
ukb-a-248	rs12062535	1	46222880	A	G	0.301553	-0.0118947	0.0026232	5.77803e-06	336107	BMI
ukb-a-248	rs11488313	1	46224780	C	G	0.301506	-0.0118331	0.00262322	6.45729e-06	336107	BMI
ukb-a-248	rs11211177	1	46226349	G	A	0.301616	-0.0118919	0.00262334	5.8138e-06	336107	BMI
ukb-a-248	rs6678444	1	46229847	G	A	0.301666	-0.011852	0.00262312	6.23677e-06	336107	BMI
ukb-a-248	rs7519900	1	46234947	T	C	0.300796	-0.0116304	0.00262418	9.33921e-06	336107	BMI
ukb-a-248	rs7541962	1	46235117	A	G	0.298911	-0.011934	0.00262871	5.63119e-06	336107	BMI
ukb-a-248	rs4660883	1	46236098	A	G	0.300848	-0.0115917	0.00262379	9.96759e-06	336107	BMI
ukb-a-248	rs6690386	1	46253011	T	C	0.291328	-0.0117586	0.00264218	8.57551e-06	336107	BMI
ukb-a-248	rs4630155	1	46257110	C	G	0.291341	-0.0117671	0.00264189	8.43044e-06	336107	BMI
ukb-a-248	rs4508055	1	46257731	T	A	0.291341	-0.0117757	0.00264182	8.29717e-06	336107	BMI
ukb-a-248	rs12076580	1	46258159	A	G	0.291326	-0.0117463	0.00264179	8.73736e-06	336107	BMI
ukb-a-248	rs114067739	1	46260329	A	C	0.0494693	-0.0284702	0.00554756	2.86807e-07	336107	BMI
ukb-a-248	rs138024468	1	46292525	A	G	0.0383498	-0.0298399	0.00632463	2.3821e-06	336107	BMI
ukb-a-248	rs41286710	1	46383020	T	C	0.0495449	-0.0282173	0.00553686	3.46625e-07	336107	BMI
ukb-a-248	rs946526	1	46487168	C	T	0.955293	0.0289337	0.00582905	6.91958e-07	336107	BMI
ukb-a-248	rs925524	1	46496709	G	A	0.708936	0.0117996	0.00264128	7.92173e-06	336107	BMI
ukb-a-248	rs1707322	1	46505147	G	A	0.703745	0.0116069	0.00262748	9.9878e-06	336107	BMI
ukb-a-248	rs1707337	1	46508769	G	A	0.703585	0.0116514	0.00262712	9.20831e-06	336107	BMI
ukb-a-248	rs1768807	1	46510570	G	A	0.703582	0.011655	0.00262711	9.14892e-06	336107	BMI
ukb-a-248	rs2297883	1	46511487	C	G	0.703556	0.0116509	0.00262707	9.21361e-06	336107	BMI
ukb-a-248	rs1707338	1	46511981	G	T	0.703556	0.0116519	0.00262706	9.19645e-06	336107	BMI
ukb-a-248	rs1707339	1	46513179	G	A	0.703579	0.0116444	0.00262711	9.32116e-06	336107	BMI
ukb-a-248	rs1768818	1	46514286	C	G	0.703579	0.0116572	0.002627	9.10626e-06	336107	BMI
ukb-a-248	rs1768817	1	46514534	G	C	0.703579	0.0116572	0.002627	9.10605e-06	336107	BMI
ukb-a-248	rs785470	1	46519622	A	C	0.703577	0.0116633	0.00262682	8.9956e-06	336107	BMI
ukb-a-248	rs785469	1	46521091	T	C	0.703556	0.011665	0.00262671	8.96066e-06	336107	BMI
ukb-a-248	rs785468	1	46521517	A	G	0.703556	0.0116657	0.00262668	8.94767e-06	336107	BMI
ukb-a-248	rs785466	1	46521792	A	G	0.703628	0.0116086	0.00262701	9.92247e-06	336107	BMI
ukb-a-248	rs785465	1	46522577	C	A	0.703556	0.0116661	0.0026267	8.94149e-06	336107	BMI
ukb-a-248	rs1085240	1	46523978	A	G	0.703628	0.0116074	0.00262702	9.94397e-06	336107	BMI
ukb-a-248	rs785463	1	46524234	A	G	0.703628	0.0116072	0.00262702	9.94695e-06	336107	BMI
ukb-a-248	rs785462	1	46525751	A	G	0.703558	0.0116576	0.00262674	9.08134e-06	336107	BMI
ukb-a-248	rs1768815	1	46528603	A	G	0.703435	0.0119992	0.00263049	5.07855e-06	336107	BMI
ukb-a-248	rs785510	1	46528618	C	T	0.703748	0.0119098	0.00263206	6.04463e-06	336107	BMI
ukb-a-248	rs2458400	1	46530798	T	C	0.703439	0.0116233	0.00262672	9.64539e-06	336107	BMI
ukb-a-248	rs785512	1	46534543	G	A	0.703457	0.0116318	0.00262673	9.50364e-06	336107	BMI
ukb-a-248	rs811485	1	46539522	G	A	0.950458	0.0285378	0.00553786	2.56189e-07	336107	BMI
ukb-a-248	rs9429186	1	46539687	T	C	0.703556	0.0116636	0.00262682	8.99063e-06	336107	BMI
ukb-a-248	rs785506	1	46540652	T	C	0.703556	0.0116636	0.00262682	8.9898e-06	336107	BMI
ukb-a-248	rs1613296	1	46546852	G	T	0.703531	0.0116494	0.00262681	9.21807e-06	336107	BMI
ukb-a-248	rs1768802	1	46547868	G	A	0.70358	0.0116629	0.00262686	9.0043e-06	336107	BMI
ukb-a-248	rs1588663	1	46548825	A	G	0.703531	0.0116473	0.00262683	9.25358e-06	336107	BMI
ukb-a-248	rs1768801	1	46549137	G	C	0.703577	0.0116644	0.00262685	8.9807e-06	336107	BMI
ukb-a-248	rs1768800	1	46549188	G	A	0.703577	0.0116644	0.00262685	8.9807e-06	336107	BMI
ukb-a-248	rs785483	1	46559171	C	T	0.703622	0.0116735	0.00262689	8.83833e-06	336107	BMI
ukb-a-248	rs796773	1	46564475	T	C	0.703672	0.0116314	0.00262692	9.52401e-06	336107	BMI
ukb-a-248	rs785518	1	46568422	T	A	0.70363	0.0116778	0.00262689	8.77203e-06	336107	BMI
ukb-a-248	rs785519	1	46568562	T	C	0.70363	0.0116778	0.00262689	8.77203e-06	336107	BMI
ukb-a-248	rs785486	1	46575148	C	G	0.703752	0.0117467	0.00262746	7.79704e-06	336107	BMI
ukb-a-248	rs785490	1	46577124	C	T	0.703804	0.011634	0.00262754	9.5273e-06	336107	BMI
ukb-a-248	rs785501	1	46579611	T	C	0.703699	0.0116862	0.00262727	8.66862e-06	336107	BMI
ukb-a-248	rs785493	1	46584859	G	A	0.703921	0.0116267	0.00262996	9.83332e-06	336107	BMI
ukb-a-248	rs785505	1	46595615	A	T	0.95047	0.0284988	0.00553955	2.68232e-07	336107	BMI
ukb-a-248	rs1707302	1	46600917	G	A	0.666907	0.0118041	0.00255129	3.71664e-06	336107	BMI
ukb-a-248	rs1473840	1	46601197	G	A	0.666995	0.0117656	0.00255173	4.01227e-06	336107	BMI
ukb-a-248	rs1416706	1	46602844	A	G	0.666893	0.0117583	0.00255171	4.06687e-06	336107	BMI
ukb-a-248	rs9429095	1	46603348	G	T	0.666867	0.0116843	0.00255138	4.65972e-06	336107	BMI
ukb-a-248	rs11211476	1	47648377	T	C	0.46642	-0.0126343	0.00246067	2.83035e-07	336107	BMI
ukb-a-248	rs2798354	1	47651615	C	T	0.800804	-0.0135954	0.003042	7.85272e-06	336107	BMI
ukb-a-248	rs941412	1	47658692	G	C	0.753444	-0.0132429	0.00279563	2.1701e-06	336107	BMI
ukb-a-248	rs7545034	1	47659445	C	T	0.502909	-0.0140336	0.00242044	6.71955e-09	336107	BMI
ukb-a-248	rs4926718	1	47661564	G	A	0.755237	-0.0131872	0.00279798	2.44068e-06	336107	BMI
ukb-a-248	rs4926719	1	47661868	G	C	0.49993	-0.0145052	0.00241876	2.01257e-09	336107	BMI
ukb-a-248	rs4926513	1	47662427	G	A	0.752857	-0.013636	0.00279155	1.03612e-06	336107	BMI
ukb-a-248	rs2821083	1	47667857	A	G	0.284572	0.0143989	0.0026739	7.25003e-08	336107	BMI
ukb-a-248	rs12760654	1	47669325	A	G	0.212947	0.0145466	0.0029455	7.873e-07	336107	BMI
ukb-a-248	rs12144626	1	47670525	C	T	0.581821	-0.0172144	0.00244388	1.87327e-12	336107	BMI
ukb-a-248	rs4134058	1	47670911	C	T	0.54339	-0.0153075	0.00241885	2.4801e-10	336107	BMI
ukb-a-248	rs2821084	1	47671240	A	T	0.287347	0.0146945	0.00266402	3.47208e-08	336107	BMI
ukb-a-248	rs12145836	1	47672289	T	A	0.543333	-0.0153074	0.00241759	2.42818e-10	336107	BMI
ukb-a-248	rs4926521	1	47674769	A	G	0.543368	-0.0152359	0.00241502	2.81572e-10	336107	BMI
ukb-a-248	rs743270	1	47675536	C	G	0.543448	-0.0152125	0.00241385	2.93866e-10	336107	BMI
ukb-a-248	rs741959	1	47676233	G	A	0.581731	-0.0170898	0.00243851	2.41713e-12	336107	BMI
ukb-a-248	rs10890471	1	47676525	A	C	0.54352	-0.0151431	0.00241312	3.49317e-10	336107	BMI
ukb-a-248	rs10789504	1	47676531	A	T	0.581852	-0.0170707	0.00243852	2.55623e-12	336107	BMI
ukb-a-248	rs6658125	1	47677015	T	C	0.543451	-0.015202	0.00241273	2.96531e-10	336107	BMI
ukb-a-248	rs1543502	1	47677089	T	C	0.581757	-0.017081	0.00243813	2.46093e-12	336107	BMI
ukb-a-248	rs1419051	1	47677112	T	C	0.28745	0.014617	0.00265881	3.85363e-08	336107	BMI
ukb-a-248	rs6669341	1	47678458	G	A	0.581682	-0.0171558	0.0024379	1.96653e-12	336107	BMI
ukb-a-248	rs4926524	1	47679258	T	C	0.543365	-0.0151433	0.00241211	3.43313e-10	336107	BMI
ukb-a-248	rs4926725	1	47679366	T	A	0.543274	-0.0151069	0.00241176	3.76011e-10	336107	BMI
ukb-a-248	rs4926726	1	47679486	A	G	0.543225	-0.0151204	0.00241143	3.60745e-10	336107	BMI
ukb-a-248	rs6692253	1	47680527	A	G	0.543086	-0.015084	0.00241228	4.03116e-10	336107	BMI
ukb-a-248	rs11211479	1	47680978	C	T	0.543127	-0.0150587	0.00241264	4.33631e-10	336107	BMI
ukb-a-248	rs6695898	1	47681761	A	G	0.545006	-0.0148131	0.00241409	8.46623e-10	336107	BMI
ukb-a-248	rs7664	1	47682017	G	T	0.586078	-0.0163797	0.00244277	2.01233e-11	336107	BMI
ukb-a-248	rs2070929	1	47683607	C	G	0.283751	0.0143719	0.00266967	7.31425e-08	336107	BMI
ukb-a-248	rs977747	1	47684677	G	T	0.583471	-0.0167105	0.00244128	7.66302e-12	336107	BMI
ukb-a-248	rs2249636	1	47686533	C	A	0.287642	0.0145757	0.00265831	4.18264e-08	336107	BMI
ukb-a-248	rs34087210	1	47689842	G	C	0.582967	-0.0167224	0.00244135	7.41652e-12	336107	BMI
ukb-a-248	rs2984618	1	47690438	T	G	0.416855	0.0168372	0.00244138	5.33581e-12	336107	BMI
ukb-a-248	rs2181222	1	47690992	G	C	0.286791	0.014428	0.00266176	5.94799e-08	336107	BMI
ukb-a-248	rs61782665	1	47692035	G	A	0.583815	-0.0168912	0.00244253	4.67197e-12	336107	BMI
ukb-a-248	rs11211480	1	47693220	G	A	0.54589	-0.0149882	0.00241628	5.546e-10	336107	BMI
ukb-a-248	rs2250495	1	47693377	C	T	0.287	0.0145763	0.00266025	4.27337e-08	336107	BMI
ukb-a-248	rs7525145	1	47693814	T	G	0.584004	-0.0168421	0.00244252	5.3827e-12	336107	BMI
ukb-a-248	rs7534271	1	47693981	G	C	0.584016	-0.0168752	0.00244277	4.917e-12	336107	BMI
ukb-a-248	rs11211481	1	47694167	G	A	0.583774	-0.0168507	0.00244258	5.25654e-12	336107	BMI
ukb-a-248	rs12141363	1	47696581	A	C	0.583509	-0.0167686	0.00244232	6.62064e-12	336107	BMI
ukb-a-248	rs6700838	1	47700027	T	C	0.583882	-0.0167207	0.0024421	7.56136e-12	336107	BMI
ukb-a-248	rs1015890	1	47702229	A	G	0.583817	-0.0167614	0.00244055	6.5268e-12	336107	BMI
ukb-a-248	rs2008713	1	47702368	C	T	0.583581	-0.0167167	0.00244035	7.39095e-12	336107	BMI
ukb-a-248	rs12083555	1	47703400	T	G	0.639167	-0.014843	0.00250664	3.19382e-09	336107	BMI
ukb-a-248	rs11211482	1	47704674	T	A	0.639231	-0.0147794	0.00250818	3.80811e-09	336107	BMI
ukb-a-248	rs9436225	1	47705727	T	C	0.294841	0.0136168	0.00264239	2.56218e-07	336107	BMI
ukb-a-248	rs12057184	1	47706240	T	C	0.583897	-0.01664	0.0024475	1.05706e-11	336107	BMI
ukb-a-248	rs1810658	1	47706733	T	C	0.6392	-0.0146587	0.00251373	5.49984e-09	336107	BMI
ukb-a-248	rs911910	1	47706970	A	G	0.583821	-0.0166002	0.00244988	1.23823e-11	336107	BMI
ukb-a-248	rs12407157	1	47707027	T	G	0.583845	-0.0165694	0.00244975	1.34741e-11	336107	BMI
ukb-a-248	rs10890472	1	47708112	T	G	0.607988	-0.0155182	0.00247634	3.69539e-10	336107	BMI
ukb-a-248	rs12137284	1	49221214	A	G	0.243479	0.0133589	0.00282173	2.19933e-06	336107	BMI
ukb-a-248	rs12125554	1	49224065	T	C	0.243622	0.0134863	0.00281688	1.68787e-06	336107	BMI
ukb-a-248	rs10493136	1	49226137	A	G	0.243656	0.0132792	0.00281688	2.42801e-06	336107	BMI
ukb-a-248	rs7553454	1	49231261	C	T	0.226347	0.0148614	0.00288289	2.53729e-07	336107	BMI
ukb-a-248	rs1934394	1	49234677	C	G	0.228424	0.0145286	0.00287391	4.29833e-07	336107	BMI
ukb-a-248	rs67474787	1	49236988	G	A	0.226279	0.0149363	0.00287815	2.10941e-07	336107	BMI
ukb-a-248	rs11205538	1	49237594	T	C	0.714815	-0.0144728	0.00266676	5.73099e-08	336107	BMI
ukb-a-248	rs6664435	1	49238750	T	C	0.714462	-0.0142134	0.00266347	9.48637e-08	336107	BMI
ukb-a-248	rs7520784	1	49240957	G	A	0.714658	-0.0141886	0.00266323	9.95795e-08	336107	BMI
ukb-a-248	rs4926754	1	49242966	C	T	0.709489	-0.0133086	0.00265949	5.61229e-07	336107	BMI
ukb-a-248	rs4926755	1	49245205	A	T	0.706704	-0.0134038	0.0026372	3.72529e-07	336107	BMI
ukb-a-248	rs6588079	1	49245984	G	A	0.706884	-0.0133046	0.00263734	4.54465e-07	336107	BMI
ukb-a-248	rs6689121	1	49246977	C	T	0.235948	0.013749	0.00282701	1.15401e-06	336107	BMI
ukb-a-248	rs4926756	1	49249586	C	T	0.764093	-0.0137121	0.00282577	1.21955e-06	336107	BMI
ukb-a-248	rs1934405	1	49250039	G	A	0.763912	-0.0137374	0.00282459	1.15385e-06	336107	BMI
ukb-a-248	rs11205541	1	49254416	T	C	0.235813	0.0136984	0.00282223	1.21194e-06	336107	BMI
ukb-a-248	rs11581863	1	49266587	A	G	0.304615	0.0130383	0.00260937	5.83391e-07	336107	BMI
ukb-a-248	rs11583921	1	49266863	C	T	0.305097	0.01311	0.00260846	5.0121e-07	336107	BMI
ukb-a-248	rs1934368	1	49274047	C	T	0.247542	0.0132812	0.00278481	1.85084e-06	336107	BMI
ukb-a-248	rs1934369	1	49275165	C	A	0.305517	0.0129107	0.00260704	7.3399e-07	336107	BMI
ukb-a-248	rs7533353	1	49288406	T	C	0.305444	0.0128896	0.00260578	7.55823e-07	336107	BMI
ukb-a-248	rs11205551	1	49292234	T	G	0.297909	0.0121991	0.0026228	3.30202e-06	336107	BMI
ukb-a-248	rs4633320	1	49293024	A	G	0.298054	0.0121685	0.00262233	3.47977e-06	336107	BMI
ukb-a-248	rs10788895	1	49309146	A	C	0.297837	0.0121323	0.00262075	3.67012e-06	336107	BMI
ukb-a-248	rs10888626	1	49310718	G	A	0.296816	0.0122283	0.00262342	3.14471e-06	336107	BMI
ukb-a-248	rs7553498	1	49311229	T	C	0.296638	0.0121548	0.00262387	3.61635e-06	336107	BMI
ukb-a-248	rs6667780	1	49335330	C	T	0.298233	0.0119152	0.00262019	5.43113e-06	336107	BMI
ukb-a-248	rs9660009	1	49335597	A	T	0.298239	0.0119303	0.00262016	5.28311e-06	336107	BMI
ukb-a-248	rs4405168	1	49337081	T	G	0.297806	0.0120653	0.00262089	4.15604e-06	336107	BMI
ukb-a-248	rs12409707	1	49340980	T	C	0.296997	0.0121565	0.00262325	3.58608e-06	336107	BMI
ukb-a-248	rs10158795	1	49341328	A	C	0.298165	0.0119486	0.00262025	5.11493e-06	336107	BMI
ukb-a-248	rs12410131	1	49342416	G	C	0.29818	0.0119677	0.00262009	4.93321e-06	336107	BMI
ukb-a-248	rs4472794	1	49348344	G	A	0.280533	0.0128035	0.00266587	1.56571e-06	336107	BMI
ukb-a-248	rs1343428	1	49351061	T	G	0.281731	0.0125988	0.00266269	2.22823e-06	336107	BMI
ukb-a-248	rs3127562	1	49358883	C	A	0.281051	0.0122643	0.00266495	4.18485e-06	336107	BMI
ukb-a-248	rs3121521	1	49359326	T	C	0.280259	0.0124412	0.00266655	3.07737e-06	336107	BMI
ukb-a-248	rs3121522	1	49359873	T	A	0.279906	0.01257	0.00266735	2.44732e-06	336107	BMI
ukb-a-248	rs6657415	1	49360162	T	G	0.279065	0.0126928	0.00267016	1.99949e-06	336107	BMI
ukb-a-248	rs1592323	1	49363291	G	C	0.280699	0.0123631	0.00266601	3.5311e-06	336107	BMI
ukb-a-248	rs3121528	1	49364825	C	A	0.281377	0.0121092	0.00266518	5.5349e-06	336107	BMI
ukb-a-248	rs3127565	1	49365708	C	T	0.27854	0.0123701	0.00267629	3.79997e-06	336107	BMI
ukb-a-248	rs3127567	1	49366380	G	A	0.280404	0.0122904	0.00266702	4.06135e-06	336107	BMI
ukb-a-248	rs3121532	1	49369206	C	A	0.281626	0.0120888	0.00266224	5.60454e-06	336107	BMI
ukb-a-248	rs5009449	1	49371194	A	G	0.614415	-0.0124203	0.00246359	4.62051e-07	336107	BMI
ukb-a-248	rs1343424	1	49376820	C	T	0.250517	0.0148524	0.00277032	8.26932e-08	336107	BMI
ukb-a-248	rs2355693	1	49378140	T	C	0.250732	0.01502	0.00276961	5.8599e-08	336107	BMI
ukb-a-248	rs2032022	1	49388622	G	T	0.651004	-0.0151346	0.00251603	1.79759e-09	336107	BMI
ukb-a-248	rs12030823	1	49388770	T	A	0.610356	-0.0125344	0.00246442	3.6557e-07	336107	BMI
ukb-a-248	rs4926775	1	49393084	G	A	0.657359	-0.0147143	0.00253222	6.22229e-09	336107	BMI
ukb-a-248	rs1343432	1	49396989	C	G	0.250337	0.0150457	0.00276947	5.55444e-08	336107	BMI
ukb-a-248	rs6687335	1	49402084	G	C	0.652649	-0.0153404	0.00252503	1.23865e-09	336107	BMI
ukb-a-248	rs3127549	1	49431764	G	A	0.497586	-0.0107348	0.00240854	8.31515e-06	336107	BMI
ukb-a-248	rs3127550	1	49431909	A	G	0.497595	-0.0107306	0.00240842	8.37414e-06	336107	BMI
ukb-a-248	rs5006893	1	49432935	T	C	0.543907	-0.0134532	0.00240932	2.35467e-08	336107	BMI
ukb-a-248	rs1343431	1	49433003	C	A	0.648064	-0.0190445	0.00251346	3.54487e-14	336107	BMI
ukb-a-248	rs3127551	1	49437192	T	C	0.636783	-0.018142	0.00249393	3.48578e-13	336107	BMI
ukb-a-248	rs1343425	1	49437617	A	T	0.636492	-0.0180497	0.00249279	4.47095e-13	336107	BMI
ukb-a-248	rs3127552	1	49437817	G	C	0.54563	-0.0138785	0.00240994	8.47618e-09	336107	BMI
ukb-a-248	rs3127553	1	49438005	A	G	0.636861	-0.0181076	0.00249323	3.80277e-13	336107	BMI
ukb-a-248	rs3122289	1	49440727	T	G	0.585073	-0.0159821	0.00243393	5.16179e-11	336107	BMI
ukb-a-248	rs3122290	1	49441886	C	T	0.585077	-0.0160144	0.00243349	4.68598e-11	336107	BMI
ukb-a-248	rs3122291	1	49442023	C	T	0.636562	-0.0180889	0.00249215	3.92555e-13	336107	BMI
ukb-a-248	rs1925424	1	49442149	C	T	0.636921	-0.0181044	0.00249233	3.76444e-13	336107	BMI
ukb-a-248	rs3122292	1	49444216	C	T	0.58524	-0.016054	0.00243351	4.20049e-11	336107	BMI
ukb-a-248	rs1925425	1	49445334	T	A	0.585236	-0.0160655	0.0024335	4.06818e-11	336107	BMI
ukb-a-248	rs61786029	1	49445585	G	T	0.545384	-0.0139508	0.00240929	7.027e-09	336107	BMI
ukb-a-248	rs3118214	1	49445983	G	A	0.585177	-0.0160212	0.00243349	4.59833e-11	336107	BMI
ukb-a-248	rs3122293	1	49446508	G	T	0.545874	-0.0139169	0.00241046	7.76801e-09	336107	BMI
ukb-a-248	rs3122294	1	49446939	C	T	0.585174	-0.0160207	0.00243355	4.60999e-11	336107	BMI
ukb-a-248	rs3121512	1	49447085	G	C	0.585174	-0.016023	0.0024336	4.58458e-11	336107	BMI
ukb-a-248	rs3127554	1	49447932	C	T	0.58519	-0.0160368	0.00243385	4.432e-11	336107	BMI
ukb-a-248	rs3122295	1	49448355	A	G	0.585135	-0.0160132	0.0024341	4.75335e-11	336107	BMI
ukb-a-248	rs3121513	1	49450308	C	T	0.674173	-0.017814	0.00256588	3.85478e-12	336107	BMI
ukb-a-248	rs3118215	1	49450704	C	A	0.627112	-0.0160282	0.00248106	1.04684e-10	336107	BMI
ukb-a-248	rs3121514	1	49451272	C	T	0.678493	-0.0184249	0.00256786	7.23436e-13	336107	BMI
ukb-a-248	rs1543562	1	49454215	C	T	0.627113	-0.0161141	0.00248118	8.34257e-11	336107	BMI
ukb-a-248	rs3118216	1	49456742	G	A	0.627084	-0.015954	0.00248107	1.27509e-10	336107	BMI
ukb-a-248	rs3118217	1	49456793	G	A	0.587763	-0.0136506	0.0024384	2.16805e-08	336107	BMI
ukb-a-248	rs1857336	1	49457310	C	T	0.627124	-0.0159777	0.00248103	1.19669e-10	336107	BMI
ukb-a-248	rs3118219	1	49460074	T	C	0.627094	-0.0159924	0.00248106	1.15157e-10	336107	BMI
ukb-a-248	rs1341166	1	49460953	A	G	0.627143	-0.0159964	0.00248118	1.14169e-10	336107	BMI
ukb-a-248	rs3118220	1	49461406	A	G	0.678899	-0.0185252	0.00256947	5.61824e-13	336107	BMI
ukb-a-248	rs3118221	1	49463181	G	A	0.587718	-0.0137238	0.00243846	1.82402e-08	336107	BMI
ukb-a-248	rs3118222	1	49463289	G	A	0.627118	-0.0160573	0.00248107	9.68947e-11	336107	BMI
ukb-a-248	rs3121515	1	49463436	T	C	0.627118	-0.0160535	0.00248108	9.79039e-11	336107	BMI
ukb-a-248	rs3118223	1	49463801	A	G	0.627072	-0.015989	0.00248113	1.16359e-10	336107	BMI
ukb-a-248	rs3118224	1	49463899	A	G	0.678872	-0.0185131	0.00256862	5.71347e-13	336107	BMI
ukb-a-248	rs3905052	1	49463925	A	G	0.226873	0.0177235	0.0028671	6.34965e-10	336107	BMI
ukb-a-248	rs3118225	1	49464667	T	C	0.628896	-0.0159671	0.00248714	1.36581e-10	336107	BMI
ukb-a-248	rs3121273	1	49467062	T	C	0.587674	-0.0136566	0.00243841	2.13737e-08	336107	BMI
ukb-a-248	rs3127555	1	49467276	C	T	0.678518	-0.0183941	0.00256792	7.90861e-13	336107	BMI
ukb-a-248	rs3127556	1	49468025	A	G	0.627122	-0.01602	0.00248119	1.07233e-10	336107	BMI
ukb-a-248	rs3121516	1	49468939	G	A	0.627103	-0.0159675	0.00248113	1.2318e-10	336107	BMI
ukb-a-248	rs3122296	1	49469010	C	T	0.627102	-0.0159667	0.0024811	1.23364e-10	336107	BMI
ukb-a-248	rs3121517	1	49470493	C	A	0.627147	-0.0160004	0.00248114	1.12907e-10	336107	BMI
ukb-a-248	rs3121518	1	49470766	G	A	0.627102	-0.0159675	0.00248112	1.23152e-10	336107	BMI
ukb-a-248	rs3121519	1	49471182	G	A	0.587855	-0.0137344	0.00243847	1.77885e-08	336107	BMI
ukb-a-248	rs3122298	1	49471217	A	C	0.627099	-0.0159683	0.00248113	1.22908e-10	336107	BMI
ukb-a-248	rs3118226	1	49478333	T	C	0.627016	-0.0159611	0.00248094	1.24885e-10	336107	BMI
ukb-a-248	rs3122299	1	49478512	T	C	0.62711	-0.0160176	0.00248101	1.07604e-10	336107	BMI
ukb-a-248	rs10788905	1	49479306	C	G	0.627167	-0.0158898	0.00248078	1.50428e-10	336107	BMI
ukb-a-248	rs4926781	1	49479645	T	A	0.627211	-0.0159223	0.00248084	1.38147e-10	336107	BMI
ukb-a-248	rs11205589	1	49481545	A	G	0.58768	-0.0136368	0.00243829	2.23635e-08	336107	BMI
ukb-a-248	rs6669433	1	49482703	C	A	0.627228	-0.0159287	0.00248075	1.35609e-10	336107	BMI
ukb-a-248	rs7524637	1	49483208	G	A	0.627223	-0.0159016	0.00248093	1.46164e-10	336107	BMI
ukb-a-248	rs1018627	1	49484622	C	T	0.587127	-0.0136454	0.00243796	2.18178e-08	336107	BMI
ukb-a-248	rs12141962	1	49484873	T	G	0.227145	0.0177741	0.00286497	5.51315e-10	336107	BMI
ukb-a-248	rs2224976	1	49486981	G	A	0.67881	-0.0185832	0.00256901	4.71411e-13	336107	BMI
ukb-a-248	rs10888642	1	49489068	G	C	0.626597	-0.01598	0.00248065	1.18179e-10	336107	BMI
ukb-a-248	rs1079130	1	49490428	T	C	0.626548	-0.0159511	0.00248072	1.27741e-10	336107	BMI
ukb-a-248	rs4926783	1	49492951	A	G	0.626375	-0.0160544	0.00248042	9.65606e-11	336107	BMI
ukb-a-248	rs6588205	1	49494285	G	A	0.587097	-0.0136251	0.00243827	2.29832e-08	336107	BMI
ukb-a-248	rs7554550	1	49497295	T	A	0.587087	-0.0136547	0.00243933	2.17345e-08	336107	BMI
ukb-a-248	rs10888643	1	49499513	C	T	0.678779	-0.0186342	0.00256943	4.10677e-13	336107	BMI
ukb-a-248	rs4926784	1	49502302	C	T	0.587116	-0.0137275	0.00243931	1.82873e-08	336107	BMI
ukb-a-248	rs10788907	1	49503890	T	C	0.676234	-0.0185208	0.00256563	5.25533e-13	336107	BMI
ukb-a-248	rs7520773	1	49505495	A	T	0.677097	-0.0185718	0.00256568	4.54465e-13	336107	BMI
ukb-a-248	rs10749682	1	49508267	T	C	0.67781	-0.0192825	0.00257629	7.19449e-14	336107	BMI
ukb-a-248	rs10888644	1	49508885	C	T	0.679071	-0.0193295	0.0025696	5.39138e-14	336107	BMI
ukb-a-248	rs6680080	1	49509909	C	T	0.680607	-0.0195496	0.00257277	2.99985e-14	336107	BMI
ukb-a-248	rs3934240	1	49511424	G	A	0.226387	0.0175813	0.00286536	8.48242e-10	336107	BMI
ukb-a-248	rs6672750	1	49513773	T	A	0.680589	-0.0195064	0.00257271	3.41036e-14	336107	BMI
ukb-a-248	rs12410172	1	49515788	G	C	0.589035	-0.0145246	0.00244026	2.65045e-09	336107	BMI
ukb-a-248	rs10888646	1	49518126	T	C	0.628408	-0.0167459	0.00248367	1.56027e-11	336107	BMI
ukb-a-248	rs4132756	1	49518537	G	T	0.589119	-0.0145361	0.00244043	2.58184e-09	336107	BMI
ukb-a-248	rs11205592	1	49519125	G	T	0.680576	-0.0194686	0.00257284	3.83089e-14	336107	BMI
ukb-a-248	rs11581331	1	49519300	A	G	0.589119	-0.0145435	0.00244043	2.53396e-09	336107	BMI
ukb-a-248	rs2374913	1	49520139	A	G	0.628402	-0.0167538	0.00248384	1.53144e-11	336107	BMI
ukb-a-248	rs11205593	1	49524632	C	A	0.680365	-0.0194765	0.00257355	3.80102e-14	336107	BMI
ukb-a-248	rs11205594	1	49524639	C	G	0.680479	-0.0193981	0.00257337	4.783e-14	336107	BMI
ukb-a-248	rs11205595	1	49524755	G	A	0.628522	-0.0167739	0.00248384	1.44844e-11	336107	BMI
ukb-a-248	rs7536787	1	49525465	T	C	0.6284	-0.0167859	0.00248392	1.40281e-11	336107	BMI
ukb-a-248	rs10888647	1	49527451	G	T	0.68062	-0.0194575	0.00257288	3.96278e-14	336107	BMI
ukb-a-248	rs12408811	1	49529572	G	A	0.589154	-0.0145333	0.00244041	2.59866e-09	336107	BMI
ukb-a-248	rs17369068	1	49529592	T	G	0.189114	0.0149248	0.00306707	1.13854e-06	336107	BMI
ukb-a-248	rs3905053	1	49532700	G	A	0.630002	-0.0169025	0.00248567	1.04833e-11	336107	BMI
ukb-a-248	rs6665118	1	49540258	T	C	0.226354	0.017521	0.00286578	9.73644e-10	336107	BMI
ukb-a-248	rs510764	1	49541855	C	T	0.680665	-0.0194555	0.00257321	4.01698e-14	336107	BMI
ukb-a-248	rs659760	1	49543671	A	C	0.680657	-0.0194406	0.00257298	4.1783e-14	336107	BMI
ukb-a-248	rs659426	1	49543713	C	T	0.680657	-0.0194406	0.00257298	4.1783e-14	336107	BMI
ukb-a-248	rs632493	1	49545134	T	G	0.630094	-0.0169668	0.00248595	8.80238e-12	336107	BMI
ukb-a-248	rs615473	1	49546647	C	T	0.630125	-0.0169589	0.00248605	9.01779e-12	336107	BMI
ukb-a-248	rs679783	1	49549496	T	C	0.680555	-0.0194288	0.00257303	4.33212e-14	336107	BMI
ukb-a-248	rs3862265	1	49550529	T	C	0.588988	-0.0145598	0.00244078	2.44568e-09	336107	BMI
ukb-a-248	rs654350	1	49557124	G	C	0.746745	-0.0171122	0.00276994	6.50624e-10	336107	BMI
ukb-a-248	rs538493	1	49557147	C	A	0.680644	-0.0193642	0.00257309	5.26017e-14	336107	BMI
ukb-a-248	rs6700885	1	49560537	T	A	0.639622	-0.0163907	0.0024994	5.46638e-11	336107	BMI
ukb-a-248	rs12724511	1	49564891	T	A	0.588867	-0.0144543	0.00244063	3.17629e-09	336107	BMI
[truncated: 92,872 more rows]
